# Supplementary material for: Crystal structure of tebipenem pivoxil
Source: Acta Crystallogr E Crystallogr Commun. 2018 Aug 10;74(Pt 9):1215–7. doi: 10.1107/S2056989018010770 (PMC6127708; doi:10.1107/S2056989018010770)
Supplement: Supplementary file 1 [file e-74-01215-sup1.cif]

##############################################################################
#                                                                            #
# This CIF contains the data in a paper accepted for publication in          #
# Acta Crystallographica Section E. It conforms to the requirements of       #
# Notes for Authors for Acta Crystallographica Section E, and has been       #
# peer reviewed under the auspices of the IUCr Commission on Journals.       #
#                                                                            #
# Full details of the Crystallographic Information File format               #
# are given in the paper "The Crystallographic Information File (CIF):       #
# a New Standard Archive File for Crystallography" by S. R. Hall, F. H.      #
# Allen and I. D. Brown [Acta Cryst. (1991), A47, 655-685].                  #
#                                                                            #
# The current version of the core CIF dictionary is obtainable from          #
# ftp://ftp.iucr.org/pub/cif_core.dic.                                       #
#                                                                            #
# Software is freely available for graphical display of the structure(s)     #
# in this CIF. For information consult the CIF software page                 #
# http://www.iucr.org/resources/cif/software.                                #
#                                                                            #
# This file may be used for bona fide research purposes within the           #
# scientific community so long as proper attribution is given to the journal # 
# article from which it was obtained.                                        #
#                                                                            #
##############################################################################
data_I
_database_code_depnum_ccdc_archive 'CCDC 1816052'
_audit_creation_method     'SHELXL-2018/3'
_journal_date_recd_electronic     2018-06-29
_journal_date_accepted     2018-07-25
_journal_name_full     'Acta Crystallographica, Section E'
_journal_year     2018
_journal_volume     74
_journal_issue      9
_journal_page_first     1215
_journal_page_last     1217
_journal_paper_category     GO
_journal_paper_doi     10.1107/S2056989018010770
_journal_coeditor_code     EX2010
_publ_contact_author_name     'Li Cai'
_publ_contact_author_address
;
University of South Carolina Lancaster, 476 Hubbard Drive, Lancaster, SC 29720,
USA
;
_publ_contact_author_email     'CAILI@mailbox.sc.edu'
_publ_contact_author_fax     '+1 803-313-7106'
_publ_contact_author_phone     '+1 803-313-7026'
_publ_section_title
;
Crystal structure of tebipenem pivoxil
;
loop_
    _publ_author_name
    _publ_author_footnote
    _publ_author_address
    'Tang, Chao' .
;
China State Institute of Pharmaceutical Industry, 285 Gebaini Rd,
Shanghai 201203, People's Republic of China
;
    'Cai, Li' .
;
University of South Carolina Lancaster, 476 Hubbard
Drive, Lancaster, SC 29720,
USA
;
    'Liu, Shuai' .
;
China State Institute of Pharmaceutical Industry, 285 Gebaini Rd,
Shanghai 201203, People's Republic of China
;
    'Zheng, Zhiwei' .
;
China State Institute of Pharmaceutical Industry, 285 Gebaini Rd,
Shanghai 201203, People's Republic of China
;
    'Li, Gen' .
;
China State Institute of Pharmaceutical Industry, 285 Gebaini Rd,
Shanghai 201203, People's Republic of China
;
    'Chen, Jianli' .
;
China State Institute of Pharmaceutical Industry, 285 Gebaini Rd,
Shanghai 201203, People's Republic of China
;
    'Sui, Qiang'
;
Additional correspondence author, e-mail: Chem_sq@163.com.
;
;
China State Institute of Pharmaceutical Industry, 285 Gebaini Rd,
Shanghai 201203, People's Republic of China
;
_publ_section_synopsis
;
The molecular structure of the first orally active carbapenem agent tebipenem
pivoxil is described.
;
_chemical_name_systematic
; \
(2,2-Dimethylpropanoyloxy)methyl
(4<i>R</i>,5<i>S</i>,6<i>S</i>)-3-{[1-(4,5-dihydro-1,3-thiazol-2-yl)azetidin-\
3-yl]sulfanyl}-6-[(1<i>R</i>)-1-hydroxyethyl]-4-methyl-7-oxo-1-\
azabicyclo[3.2.0]hept-2-ene-2-carboxylate
;
_chemical_name_common     Tebipenem
_chemical_formula_moiety     'C22 H31 N3 O6 S2'
_chemical_formula_sum     'C22 H31 N3 O6 S2'
_chemical_formula_iupac     'C22 H31 N3 O6 S2'
_chemical_formula_weight     497.62
_chemical_melting_point     ?
_shelx_space_group_comment
;
The symmetry employed for this shelxl refinement is uniquely defined
by the following loop, which should always be used as a source of
symmetry information in preference to the above space-group names.
They are only intended as comments.
;
_space_group_crystal_system     triclinic
_space_group_name_H-M_alt     'P 1'
_space_group_name_Hall     'P 1'
loop_
    _space_group_symop_operation_xyz
    'x, y, z'
_cell_length_a     7.7292(10)
_cell_length_b     7.9892(9)
_cell_length_c     11.2035(13)
_cell_angle_alpha     108.300(7)
_cell_angle_beta     92.553(7)
_cell_angle_gamma     101.499(8)
_cell_volume     639.36(14)
_cell_formula_units_Z     1
_cell_measurement_reflns_used     2598
_cell_measurement_theta_min     4.18
_cell_measurement_theta_max     65.58
_cell_measurement_temperature     296(2)
_exptl_crystal_description     block
_exptl_crystal_colour     colorless
_exptl_crystal_size_max     0.170
_exptl_crystal_size_mid     0.120
_exptl_crystal_size_min     0.100
_exptl_crystal_density_diffrn     1.292
_exptl_crystal_density_meas     ?
_exptl_crystal_density_method     ?
_exptl_crystal_F_000     264
_exptl_absorpt_coefficient_mu     2.234
_exptl_absorpt_correction_type     multi-scan
_exptl_absorpt_process_details
;
(SADABS; Bruker, 2014)
;
_shelx_estimated_absorpt_T_min     0.703
_shelx_estimated_absorpt_T_max     0.807
_exptl_absorpt_correction_T_min     0.7026
_exptl_absorpt_correction_T_max     0.8075
_diffrn_ambient_temperature     296(2)
_diffrn_radiation_type     CuK\a
_diffrn_radiation_wavelength     1.54178
_diffrn_measurement_device_type     'Bruker APEXII CCD'
_diffrn_measurement_method     '\f and \w scans'
_diffrn_reflns_number     3454
_diffrn_reflns_av_R_equivalents     0.0185
_diffrn_reflns_theta_min     4.184
_diffrn_reflns_theta_max     65.940
_diffrn_reflns_theta_full     65.940
_diffrn_measured_fraction_theta_max     0.863
_diffrn_measured_fraction_theta_full     0.863
_diffrn_reflns_limit_h_min     -7
_diffrn_reflns_limit_h_max     9
_diffrn_reflns_limit_k_min     -9
_diffrn_reflns_limit_k_max     9
_diffrn_reflns_limit_l_min     -13
_diffrn_reflns_limit_l_max     12
_refine_special_details     ?
_reflns_number_total     2483
_reflns_number_gt     2389
_reflns_threshold_expression     'I > 2\s(I)'
_refine_ls_structure_factor_coef     Fsqd
_refine_ls_matrix_type     full
_refine_ls_R_factor_all     0.0472
_refine_ls_R_factor_gt     0.0415
_refine_ls_wR_factor_gt     0.1133
_refine_ls_wR_factor_ref     0.1154
_refine_ls_goodness_of_fit_ref     1.044
_refine_ls_restrained_S_all     1.043
_refine_ls_number_reflns     2483
_refine_ls_number_parameters     298
_refine_ls_number_restraints     3
_refine_ls_hydrogen_treatment     constr
_refine_ls_weighting_scheme     calc
_refine_ls_weighting_details
              'w=1/[\s^2^(Fo^2^)+(0.0826P)^2^+0.0878P] where P=(Fo^2^+2Fc^2^)/3'
_atom_sites_solution_hydrogens     geom
_atom_sites_solution_primary     ?
_atom_sites_solution_secondary     ?
_refine_ls_shift/su_max     0.015
_refine_ls_shift/su_mean     0.002
_refine_diff_density_max     0.325
_refine_diff_density_min     -0.213
_refine_ls_extinction_method     none
_refine_ls_extinction_coef     .
_refine_ls_abs_structure_details
;
Flack <i>x</i> determined using 531 quotients
[(<i>I</i>^+^)-(<i>I</i>^-^)]/[(<i>I</i>^+^)+(<i>I</i>^-^)]
(Parsons <i>et al.</i>,  2013)
;
_refine_ls_abs_structure_Flack     0.140(12)
loop_
    _atom_type_symbol
    _atom_type_description
    _atom_type_scat_dispersion_real
    _atom_type_scat_dispersion_imag
    _atom_type_scat_source
    'C' 'C' 0.0181 0.0091
                         'International Tables Vol C Tables 4.2.6.8 and 6.1.1.4'
    'H' 'H' 0.0000 0.0000
                         'International Tables Vol C Tables 4.2.6.8 and 6.1.1.4'
    'N' 'N' 0.0311 0.0180
                         'International Tables Vol C Tables 4.2.6.8 and 6.1.1.4'
    'O' 'O' 0.0492 0.0322
                         'International Tables Vol C Tables 4.2.6.8 and 6.1.1.4'
    'S' 'S' 0.3331 0.5567
                         'International Tables Vol C Tables 4.2.6.8 and 6.1.1.4'
_computing_data_collection
;
APEX2 (Bruker, 2014)
;
_computing_cell_refinement
;
SAINT (Bruker, 2014)
;
_computing_data_reduction
;
SAINT (Bruker, 2014)
;
_computing_structure_solution
;
<i>SHELXS2018/3</i> (Sheldrick, 2008)
;
_computing_structure_refinement
;
<i>SHELXL2018/3</i> (Sheldrick, 2015)
;
_computing_molecular_graphics
;
SHELXTL (Sheldrick, 2008)
;
_computing_publication_material
;
SHELXTL (Sheldrick, 2008)
;
loop_
    _atom_site_type_symbol
    _atom_site_label
    _atom_site_fract_x
    _atom_site_fract_y
    _atom_site_fract_z
    _atom_site_U_iso_or_equiv
    _atom_site_adp_type
    _atom_site_calc_flag
    _atom_site_occupancy
    _atom_site_disorder_assembly
    _atom_site_disorder_group
    S S1 0.33764(12) 0.37913(11) 0.01567(9) 0.0531(3) Uani d 1 . .
    S S2 0.6657(3) 0.6243(2) 0.50488(14) 0.0889(5) Uani d 1 . .
    O O1 -0.0384(5) 0.8665(5) -0.1269(3) 0.0695(9) Uani d 1 . .
    O O2 -0.0964(4) 1.0714(4) 0.1973(3) 0.0601(8) Uani d 1 . .
    H H2A -0.139807 1.152553 0.240566 0.090 Uiso calc 1 . .
    O O3 0.4728(4) 0.6066(5) -0.1353(3) 0.0626(8) Uani d 1 . .
    O O4 0.3985(4) 0.8733(4) -0.1081(3) 0.0589(8) Uani d 1 . .
    O O5 0.4493(5) 1.0081(6) -0.2577(4) 0.0781(11) Uani d 1 . .
    O O6 0.2673(7) 0.7659(6) -0.3881(6) 0.1060(16) Uani d 1 . .
    N N1 0.1226(4) 0.7928(4) 0.0285(3) 0.0447(7) Uani d 1 . .
    N N2 0.5213(7) 0.3896(6) 0.2801(4) 0.0737(12) Uani d 1 . .
    N N3 0.7629(6) 0.3330(6) 0.3725(4) 0.0679(11) Uani d 1 . .
    C C1 -0.0250(6) 0.8214(6) -0.0352(4) 0.0486(9) Uani d 1 . .
    C C2 -0.1483(5) 0.7724(5) 0.0574(4) 0.0455(8) Uani d 1 . .
    H H2B -0.238265 0.661201 0.014328 0.055 Uiso calc 1 . .
    C C3 0.0144(5) 0.7296(5) 0.1179(4) 0.0442(8) Uani d 1 . .
    H H3B 0.050788 0.808606 0.205772 0.053 Uiso calc 1 . .
    C C4 0.0397(6) 0.5350(6) 0.0968(4) 0.0498(9) Uani d 1 . .
    H H4A 0.058878 0.516830 0.178516 0.060 Uiso calc 1 . .
    C C5 0.2114(5) 0.5408(5) 0.0341(4) 0.0437(8) Uani d 1 . .
    C C6 0.2416(5) 0.6785(5) -0.0123(4) 0.0436(8) Uani d 1 . .
    C C7 -0.2320(5) 0.9153(5) 0.1391(4) 0.0483(9) Uani d 1 . .
    H H7A -0.316888 0.944012 0.085209 0.058 Uiso calc 1 . .
    C C8 -0.3299(7) 0.8508(7) 0.2361(5) 0.0651(12) Uani d 1 . .
    H H8A -0.421147 0.744567 0.193571 0.098 Uiso calc 1 . .
    H H8B -0.247930 0.822482 0.289674 0.098 Uiso calc 1 . .
    H H8C -0.382809 0.944259 0.286473 0.098 Uiso calc 1 . .
    C C9 -0.1081(6) 0.3822(7) 0.0108(7) 0.0762(16) Uani d 1 . .
    H H9A -0.215396 0.379378 0.050815 0.114 Uiso calc 1 . .
    H H9B -0.127753 0.402322 -0.068287 0.114 Uiso calc 1 . .
    H H9C -0.073970 0.268830 -0.004165 0.114 Uiso calc 1 . .
    C C10 0.3811(5) 0.7099(6) -0.0923(4) 0.0472(9) Uani d 1 . .
    C C11 0.2935(6) 0.3012(6) 0.1482(5) 0.0535(10) Uani d 1 . .
    H H11A 0.175564 0.222769 0.139734 0.064 Uiso calc 1 . .
    C C12 0.4501(6) 0.2200(5) 0.1758(5) 0.0532(10) Uani d 1 . .
    H H12A 0.415244 0.115292 0.202918 0.064 Uiso calc 1 . .
    H H12B 0.525236 0.196247 0.108146 0.064 Uiso calc 1 . .
    C C13 0.3520(6) 0.4482(6) 0.2791(5) 0.0581(11) Uani d 1 . .
    H H13A 0.364717 0.570857 0.277752 0.070 Uiso calc 1 . .
    H H13B 0.280849 0.428426 0.344663 0.070 Uiso calc 1 . .
    C C14 0.6465(6) 0.4232(6) 0.3738(4) 0.0559(11) Uani d 1 . .
    C C15 0.8971(11) 0.4207(12) 0.4850(8) 0.116(3) Uani d 1 . .
    H H15A 1.004355 0.482093 0.461013 0.140 Uiso calc 1 . .
    H H15B 0.927124 0.329086 0.516839 0.140 Uiso calc 1 . .
    C C16 0.8293(11) 0.5528(11) 0.5860(6) 0.098(2) Uani d 1 . .
    H H16A 0.924735 0.655012 0.632517 0.118 Uiso calc 1 . .
    H H16B 0.775573 0.496738 0.644719 0.118 Uiso calc 1 . .
    C C17 0.5186(7) 0.9092(9) -0.1956(6) 0.0739(14) Uani d 1 . .
    H H17A 0.634318 0.976545 -0.150543 0.089 Uiso calc 1 . .
    H H17B 0.532612 0.796482 -0.255647 0.089 Uiso calc 1 . .
    C C18 0.3224(8) 0.9266(8) -0.3535(5) 0.0724(14) Uani d 1 . .
    C C19 0.2625(11) 1.0577(9) -0.4111(5) 0.0854(18) Uani d 1 . .
    C C20 0.406(2) 1.2163(17) -0.4024(14) 0.181(6) Uani d 1 . .
    H H20A 0.455241 1.276802 -0.315584 0.271 Uiso calc 1 . .
    H H20B 0.497695 1.176572 -0.451723 0.271 Uiso calc 1 . .
    H H20C 0.358495 1.298285 -0.434103 0.271 Uiso calc 1 . .
    C C21 0.179(2) 0.9556(19) -0.5419(9) 0.183(6) Uani d 1 . .
    H H21A 0.087040 0.855032 -0.541445 0.274 Uiso calc 1 . .
    H H21B 0.127395 1.033571 -0.575774 0.274 Uiso calc 1 . .
    H H21C 0.266596 0.911858 -0.593394 0.274 Uiso calc 1 . .
    C C22 0.1304(18) 1.1339(17) -0.3284(9) 0.142(4) Uani d 1 . .
    H H22A 0.188241 1.199331 -0.244299 0.213 Uiso calc 1 . .
    H H22B 0.082558 1.214142 -0.361897 0.213 Uiso calc 1 . .
    H H22C 0.035952 1.036984 -0.326218 0.213 Uiso calc 1 . .
loop_
    _atom_site_aniso_label
    _atom_site_aniso_U_11
    _atom_site_aniso_U_22
    _atom_site_aniso_U_33
    _atom_site_aniso_U_12
    _atom_site_aniso_U_13
    _atom_site_aniso_U_23
    S1 0.0556(6) 0.0528(5) 0.0564(6) 0.0265(4) 0.0067(4) 0.0168(4)
    S2 0.1153(13) 0.0862(10) 0.0592(7) 0.0530(9) 0.0044(7) -0.0025(7)
    O1 0.078(2) 0.096(3) 0.0542(19) 0.0412(19) 0.0077(16) 0.0382(18)
    O2 0.0553(17) 0.0497(16) 0.070(2) 0.0134(14) 0.0171(15) 0.0107(15)
    O3 0.0572(18) 0.0701(19) 0.067(2) 0.0282(17) 0.0193(15) 0.0220(16)
    O4 0.0610(18) 0.0706(18) 0.0592(18) 0.0253(15) 0.0183(14) 0.0332(16)
    O5 0.081(2) 0.102(3) 0.0598(19) 0.014(2) 0.0054(17) 0.042(2)
    O6 0.099(3) 0.077(3) 0.126(4) 0.020(2) -0.015(3) 0.014(3)
    N1 0.0461(17) 0.0475(17) 0.0448(17) 0.0201(14) 0.0055(14) 0.0155(14)
    N2 0.072(3) 0.076(3) 0.068(3) 0.045(2) -0.005(2) 0.002(2)
    N3 0.064(2) 0.065(2) 0.064(2) 0.029(2) -0.0105(19) 0.001(2)
    C1 0.050(2) 0.052(2) 0.041(2) 0.0208(18) 0.0003(16) 0.0081(18)
    C2 0.0405(19) 0.048(2) 0.046(2) 0.0151(16) -0.0009(16) 0.0099(17)
    C3 0.043(2) 0.052(2) 0.0400(18) 0.0173(16) 0.0043(15) 0.0141(17)
    C4 0.044(2) 0.058(2) 0.058(2) 0.0244(18) 0.0084(17) 0.026(2)
    C5 0.0399(18) 0.0476(19) 0.0424(19) 0.0142(16) -0.0011(15) 0.0112(17)
    C6 0.0399(19) 0.047(2) 0.0416(18) 0.0131(16) 0.0002(14) 0.0097(16)
    C7 0.0414(19) 0.048(2) 0.058(2) 0.0179(17) 0.0050(17) 0.0158(18)
    C8 0.062(3) 0.061(3) 0.079(3) 0.019(2) 0.024(2) 0.026(2)
    C9 0.045(2) 0.053(3) 0.129(5) 0.008(2) 0.004(3) 0.031(3)
    C10 0.0422(19) 0.057(2) 0.043(2) 0.0152(19) -0.0019(16) 0.0155(18)
    C11 0.045(2) 0.051(2) 0.070(3) 0.0151(18) 0.0032(19) 0.026(2)
    C12 0.057(2) 0.043(2) 0.062(2) 0.0210(18) 0.001(2) 0.0162(18)
    C13 0.059(3) 0.066(3) 0.063(3) 0.035(2) 0.016(2) 0.026(2)
    C14 0.063(3) 0.057(2) 0.049(2) 0.025(2) 0.008(2) 0.013(2)
    C15 0.098(5) 0.119(6) 0.102(5) 0.055(5) -0.043(5) -0.016(5)
    C16 0.101(5) 0.115(5) 0.067(4) 0.036(4) -0.014(3) 0.010(4)
    C17 0.056(3) 0.113(4) 0.070(3) 0.024(3) 0.019(2) 0.051(3)
    C18 0.069(3) 0.072(3) 0.069(3) 0.012(3) 0.008(3) 0.016(3)
    C19 0.128(5) 0.087(4) 0.048(3) 0.037(4) 0.001(3) 0.025(3)
    C20 0.247(16) 0.137(9) 0.167(11) 0.007(9) -0.005(11) 0.089(8)
    C21 0.267(18) 0.196(12) 0.070(5) 0.079(12) -0.037(7) 0.014(6)
    C22 0.190(11) 0.185(10) 0.095(6) 0.122(9) 0.017(6) 0.057(6)
_geom_special_details
;
 All esds (except the esd in the dihedral angle between two l.s. planes)
 are estimated using the full covariance matrix.  The cell esds are taken
 into account individually in the estimation of esds in distances, angles
 and torsion angles; correlations between esds in cell parameters are only
 used when they are defined by crystal symmetry.  An approximate (isotropic)
 treatment of cell esds is used for estimating esds involving l.s. planes.
;
loop_
    _geom_bond_atom_site_label_1
    _geom_bond_atom_site_label_2
    _geom_bond_site_symmetry_2
    _geom_bond_distance
    _geom_bond_publ_flag
    S1 C5 . 1.737(4) ?
    S1 C11 . 1.802(4) ?
    S2 C14 . 1.778(5) ?
    S2 C16 . 1.807(7) ?
    O1 C1 . 1.197(5) ?
    O2 C7 . 1.409(5) ?
    O2 H2A . 0.8200 ?
    O3 C10 . 1.196(5) ?
    O4 C10 . 1.354(5) ?
    O4 C17 . 1.433(6) ?
    O5 C18 . 1.323(7) ?
    O5 C17 . 1.370(7) ?
    O6 C18 . 1.198(7) ?
    N1 C1 . 1.413(5) ?
    N1 C6 . 1.414(6) ?
    N1 C3 . 1.477(5) ?
    N2 C14 . 1.319(6) ?
    N2 C12 . 1.468(6) ?
    N2 C13 . 1.476(6) ?
    N3 C14 . 1.258(6) ?
    N3 C15 . 1.481(7) ?
    C1 C2 . 1.527(6) ?
    C2 C7 . 1.500(6) ?
    C2 C3 . 1.549(5) ?
    C2 H2B . 0.9800 ?
    C3 C4 . 1.551(6) ?
    C3 H3B . 0.9800 ?
    C4 C9 . 1.527(7) ?
    C4 C5 . 1.528(6) ?
    C4 H4A . 0.9800 ?
    C5 C6 . 1.342(6) ?
    C6 C10 . 1.466(6) ?
    C7 C8 . 1.512(6) ?
    C7 H7A . 0.9800 ?
    C8 H8A . 0.9600 ?
    C8 H8B . 0.9600 ?
    C8 H8C . 0.9600 ?
    C9 H9A . 0.9600 ?
    C9 H9B . 0.9600 ?
    C9 H9C . 0.9600 ?
    C11 C13 . 1.544(7) ?
    C11 C12 . 1.546(6) ?
    C11 H11A . 0.9800 ?
    C12 H12A . 0.9700 ?
    C12 H12B . 0.9700 ?
    C13 H13A . 0.9700 ?
    C13 H13B . 0.9700 ?
    C15 C16 . 1.480(11) ?
    C15 H15A . 0.9700 ?
    C15 H15B . 0.9700 ?
    C16 H16A . 0.9700 ?
    C16 H16B . 0.9700 ?
    C17 H17A . 0.9700 ?
    C17 H17B . 0.9700 ?
    C18 C19 . 1.523(8) ?
    C19 C21 . 1.479(10) ?
    C19 C20 . 1.483(15) ?
    C19 C22 . 1.499(13) ?
    C20 H20A . 0.9600 ?
    C20 H20B . 0.9600 ?
    C20 H20C . 0.9600 ?
    C21 H21A . 0.9600 ?
    C21 H21B . 0.9600 ?
    C21 H21C . 0.9600 ?
    C22 H22A . 0.9600 ?
    C22 H22B . 0.9600 ?
    C22 H22C . 0.9600 ?
loop_
    _geom_angle_atom_site_label_1
    _geom_angle_atom_site_label_2
    _geom_angle_atom_site_label_3
    _geom_angle_site_symmetry_1
    _geom_angle_site_symmetry_3
    _geom_angle
    _geom_angle_publ_flag
    C5 S1 C11 . . 102.76(19) ?
    C14 S2 C16 . . 88.8(3) ?
    C7 O2 H2A . . 109.5 ?
    C10 O4 C17 . . 116.1(4) ?
    C18 O5 C17 . . 120.2(5) ?
    C1 N1 C6 . . 132.4(3) ?
    C1 N1 C3 . . 93.1(3) ?
    C6 N1 C3 . . 108.6(3) ?
    C14 N2 C12 . . 128.7(4) ?
    C14 N2 C13 . . 130.5(5) ?
    C12 N2 C13 . . 92.8(4) ?
    C14 N3 C15 . . 111.1(5) ?
    O1 C1 N1 . . 131.4(4) ?
    O1 C1 C2 . . 136.6(4) ?
    N1 C1 C2 . . 91.9(3) ?
    C7 C2 C1 . . 118.6(3) ?
    C7 C2 C3 . . 117.9(3) ?
    C1 C2 C3 . . 86.1(3) ?
    C7 C2 H2B . . 110.7 ?
    C1 C2 H2B . . 110.7 ?
    C3 C2 H2B . . 110.7 ?
    N1 C3 C2 . . 88.6(3) ?
    N1 C3 C4 . . 104.6(3) ?
    C2 C3 C4 . . 123.7(3) ?
    N1 C3 H3B . . 112.2 ?
    C2 C3 H3B . . 112.2 ?
    C4 C3 H3B . . 112.2 ?
    C9 C4 C5 . . 109.9(4) ?
    C9 C4 C3 . . 115.8(4) ?
    C5 C4 C3 . . 100.8(3) ?
    C9 C4 H4A . . 110.0 ?
    C5 C4 H4A . . 110.0 ?
    C3 C4 H4A . . 110.0 ?
    C6 C5 C4 . . 110.6(4) ?
    C6 C5 S1 . . 125.5(3) ?
    C4 C5 S1 . . 123.7(3) ?
    C5 C6 N1 . . 110.9(3) ?
    C5 C6 C10 . . 125.1(4) ?
    N1 C6 C10 . . 124.0(3) ?
    O2 C7 C2 . . 107.8(3) ?
    O2 C7 C8 . . 111.5(4) ?
    C2 C7 C8 . . 111.3(4) ?
    O2 C7 H7A . . 108.7 ?
    C2 C7 H7A . . 108.7 ?
    C8 C7 H7A . . 108.7 ?
    C7 C8 H8A . . 109.5 ?
    C7 C8 H8B . . 109.5 ?
    H8A C8 H8B . . 109.5 ?
    C7 C8 H8C . . 109.5 ?
    H8A C8 H8C . . 109.5 ?
    H8B C8 H8C . . 109.5 ?
    C4 C9 H9A . . 109.5 ?
    C4 C9 H9B . . 109.5 ?
    H9A C9 H9B . . 109.5 ?
    C4 C9 H9C . . 109.5 ?
    H9A C9 H9C . . 109.5 ?
    H9B C9 H9C . . 109.5 ?
    O3 C10 O4 . . 123.8(4) ?
    O3 C10 C6 . . 124.3(4) ?
    O4 C10 C6 . . 111.9(4) ?
    C13 C11 C12 . . 87.3(3) ?
    C13 C11 S1 . . 114.7(3) ?
    C12 C11 S1 . . 107.7(3) ?
    C13 C11 H11A . . 114.7 ?
    C12 C11 H11A . . 114.7 ?
    S1 C11 H11A . . 114.7 ?
    N2 C12 C11 . . 88.2(3) ?
    N2 C12 H12A . . 114.0 ?
    C11 C12 H12A . . 114.0 ?
    N2 C12 H12B . . 114.0 ?
    C11 C12 H12B . . 114.0 ?
    H12A C12 H12B . . 111.2 ?
    N2 C13 C11 . . 88.0(4) ?
    N2 C13 H13A . . 114.0 ?
    C11 C13 H13A . . 114.0 ?
    N2 C13 H13B . . 114.0 ?
    C11 C13 H13B . . 114.0 ?
    H13A C13 H13B . . 111.2 ?
    N3 C14 N2 . . 124.9(5) ?
    N3 C14 S2 . . 117.5(4) ?
    N2 C14 S2 . . 117.3(4) ?
    N3 C15 C16 . . 111.0(6) ?
    N3 C15 H15A . . 109.4 ?
    C16 C15 H15A . . 109.4 ?
    N3 C15 H15B . . 109.4 ?
    C16 C15 H15B . . 109.4 ?
    H15A C15 H15B . . 108.0 ?
    C15 C16 S2 . . 105.3(5) ?
    C15 C16 H16A . . 110.7 ?
    S2 C16 H16A . . 110.7 ?
    C15 C16 H16B . . 110.7 ?
    S2 C16 H16B . . 110.7 ?
    H16A C16 H16B . . 108.8 ?
    O5 C17 O4 . . 108.0(4) ?
    O5 C17 H17A . . 110.1 ?
    O4 C17 H17A . . 110.1 ?
    O5 C17 H17B . . 110.1 ?
    O4 C17 H17B . . 110.1 ?
    H17A C17 H17B . . 108.4 ?
    O6 C18 O5 . . 120.9(6) ?
    O6 C18 C19 . . 126.3(6) ?
    O5 C18 C19 . . 112.8(5) ?
    C21 C19 C20 . . 113.4(9) ?
    C21 C19 C22 . . 111.2(10) ?
    C20 C19 C22 . . 105.0(9) ?
    C21 C19 C18 . . 108.6(7) ?
    C20 C19 C18 . . 113.3(8) ?
    C22 C19 C18 . . 105.0(6) ?
    C19 C20 H20A . . 109.5 ?
    C19 C20 H20B . . 109.5 ?
    H20A C20 H20B . . 109.5 ?
    C19 C20 H20C . . 109.5 ?
    H20A C20 H20C . . 109.5 ?
    H20B C20 H20C . . 109.5 ?
    C19 C21 H21A . . 109.5 ?
    C19 C21 H21B . . 109.5 ?
    H21A C21 H21B . . 109.5 ?
    C19 C21 H21C . . 109.5 ?
    H21A C21 H21C . . 109.5 ?
    H21B C21 H21C . . 109.5 ?
    C19 C22 H22A . . 109.5 ?
    C19 C22 H22B . . 109.5 ?
    H22A C22 H22B . . 109.5 ?
    C19 C22 H22C . . 109.5 ?
    H22A C22 H22C . . 109.5 ?
    H22B C22 H22C . . 109.5 ?
loop_
    _geom_torsion_atom_site_label_1
    _geom_torsion_atom_site_label_2
    _geom_torsion_atom_site_label_3
    _geom_torsion_atom_site_label_4
    _geom_torsion_site_symmetry_1
    _geom_torsion_site_symmetry_2
    _geom_torsion_site_symmetry_3
    _geom_torsion_site_symmetry_4
    _geom_torsion
    _geom_torsion_publ_flag
    C6 N1 C1 O1 . . . . -56.9(7) ?
    C3 N1 C1 O1 . . . . -175.8(5) ?
    C6 N1 C1 C2 . . . . 122.9(4) ?
    C3 N1 C1 C2 . . . . 4.0(3) ?
    O1 C1 C2 C7 . . . . -64.2(7) ?
    N1 C1 C2 C7 . . . . 116.0(4) ?
    O1 C1 C2 C3 . . . . 176.0(6) ?
    N1 C1 C2 C3 . . . . -3.8(3) ?
    C1 N1 C3 C2 . . . . -3.9(3) ?
    C6 N1 C3 C2 . . . . -140.9(3) ?
    C1 N1 C3 C4 . . . . 120.6(3) ?
    C6 N1 C3 C4 . . . . -16.3(4) ?
    C7 C2 C3 N1 . . . . -116.8(4) ?
    C1 C2 C3 N1 . . . . 3.7(3) ?
    C7 C2 C3 C4 . . . . 136.5(4) ?
    C1 C2 C3 C4 . . . . -103.1(4) ?
    N1 C3 C4 C9 . . . . -98.4(5) ?
    C2 C3 C4 C9 . . . . -0.1(6) ?
    N1 C3 C4 C5 . . . . 20.2(4) ?
    C2 C3 C4 C5 . . . . 118.5(4) ?
    C9 C4 C5 C6 . . . . 104.1(4) ?
    C3 C4 C5 C6 . . . . -18.6(4) ?
    C9 C4 C5 S1 . . . . -71.2(5) ?
    C3 C4 C5 S1 . . . . 166.1(3) ?
    C11 S1 C5 C6 . . . . 156.3(3) ?
    C11 S1 C5 C4 . . . . -29.1(4) ?
    C4 C5 C6 N1 . . . . 9.5(4) ?
    S1 C5 C6 N1 . . . . -175.3(3) ?
    C4 C5 C6 C10 . . . . -171.7(4) ?
    S1 C5 C6 C10 . . . . 3.5(5) ?
    C1 N1 C6 C5 . . . . -108.0(4) ?
    C3 N1 C6 C5 . . . . 4.8(4) ?
    C1 N1 C6 C10 . . . . 73.2(5) ?
    C3 N1 C6 C10 . . . . -174.1(3) ?
    C1 C2 C7 O2 . . . . -50.0(5) ?
    C3 C2 C7 O2 . . . . 51.5(5) ?
    C1 C2 C7 C8 . . . . -172.6(4) ?
    C3 C2 C7 C8 . . . . -71.1(5) ?
    C17 O4 C10 O3 . . . . 8.5(6) ?
    C17 O4 C10 C6 . . . . -173.7(4) ?
    C5 C6 C10 O3 . . . . 7.5(6) ?
    N1 C6 C10 O3 . . . . -173.8(4) ?
    C5 C6 C10 O4 . . . . -170.2(4) ?
    N1 C6 C10 O4 . . . . 8.4(5) ?
    C5 S1 C11 C13 . . . . -61.7(3) ?
    C5 S1 C11 C12 . . . . -156.9(3) ?
    C14 N2 C12 C11 . . . . 165.7(6) ?
    C13 N2 C12 C11 . . . . 15.0(4) ?
    C13 C11 C12 N2 . . . . -14.4(4) ?
    S1 C11 C12 N2 . . . . 100.7(4) ?
    C14 N2 C13 C11 . . . . -164.9(6) ?
    C12 N2 C13 C11 . . . . -15.1(4) ?
    C12 C11 C13 N2 . . . . 14.3(4) ?
    S1 C11 C13 N2 . . . . -93.9(4) ?
    C15 N3 C14 N2 . . . . 172.4(7) ?
    C15 N3 C14 S2 . . . . -0.9(7) ?
    C12 N2 C14 N3 . . . . 21.4(9) ?
    C13 N2 C14 N3 . . . . 161.4(5) ?
    C12 N2 C14 S2 . . . . -165.3(4) ?
    C13 N2 C14 S2 . . . . -25.3(8) ?
    C16 S2 C14 N3 . . . . -12.7(5) ?
    C16 S2 C14 N2 . . . . 173.4(5) ?
    C14 N3 C15 C16 . . . . 18.3(10) ?
    N3 C15 C16 S2 . . . . -26.1(10) ?
    C14 S2 C16 C15 . . . . 21.0(7) ?
    C18 O5 C17 O4 . . . . -80.2(6) ?
    C10 O4 C17 O5 . . . . 143.8(4) ?
    C17 O5 C18 O6 . . . . -0.7(9) ?
    C17 O5 C18 C19 . . . . -179.7(5) ?
    O6 C18 C19 C21 . . . . -21.0(12) ?
    O5 C18 C19 C21 . . . . 158.0(9) ?
    O6 C18 C19 C20 . . . . -148.0(9) ?
    O5 C18 C19 C20 . . . . 31.0(10) ?
    O6 C18 C19 C22 . . . . 98.0(9) ?
    O5 C18 C19 C22 . . . . -83.0(8) ?
loop_
    _geom_hbond_atom_site_label_D
    _geom_hbond_atom_site_label_H
    _geom_hbond_atom_site_label_A
    _geom_hbond_site_symmetry_A
    _geom_hbond_distance_DH
    _geom_hbond_distance_HA
    _geom_hbond_distance_DA
    _geom_hbond_angle_DHA
    _geom_hbond_publ_flag
    O2 H2A N3 1_465 0.82 2.01 2.816(6) 169.3 yes
    C11 H11A O2 1_545 0.98 2.43 3.366(6) 160 yes
_shelx_hkl_file
;
   2   0   0  333.52   15.79
   3   0   0   52.39    2.61
   4   0   0    7.87    0.55
   5   0   0    9.55    0.40
   5   0   0    9.87    0.70
   6   0   0    6.25    0.29
   6   0   0    6.78    0.33
   7   0   0    3.67    0.20
   7   0   0    3.53    0.23
   7   0   0    3.75    0.22
   8   0   0    1.58    0.14
   8   0   0    1.49    0.12
   9  -1   0    2.99    0.14
   8  -1   0    6.08    0.24
   8  -1   0    5.83    0.28
   7  -1   0   42.78    1.19
   7  -1   0   45.00    1.42
   7  -1   0   43.81    1.51
   6  -1   0   20.30    0.76
   5  -1   0   11.84    0.46
   5  -1   0   11.78    0.78
   4  -1   0   35.81    1.88
   4  -1   0   36.48    1.46
   3  -1   0   69.04    3.38
   2  -1   0   12.91    0.62
   2  -1   0   13.12    0.70
   1  -1   0  214.78    9.30
   0  -1   0  168.28    7.19
   0  -1   0  171.45    7.19
   0   1   0  175.57    7.19
   1   1   0    4.18    0.27
   2   1   0  226.05   10.76
   3   1   0   13.24    0.79
   4   1   0   38.12    2.03
  -5  -1   0   27.07    1.18
   5   1   0   23.56    1.46
   5   1   0   23.82    0.88
  -6  -1   0   11.91    0.70
   6   1   0   13.58    0.54
   6   1   0   13.20    0.49
   7   1   0    6.42    0.30
   7   1   0    6.24    0.26
   7   1   0    6.16    0.32
   8   1   0    0.15    0.06
   8   1   0    0.26    0.07
   9  -2   0    4.74    0.18
   8  -2   0    1.19    0.12
   8  -2   0    1.29    0.12
   7  -2   0   12.66    0.49
   7  -2   0   12.80    0.42
   5  -2   0   88.01    2.84
   5  -2   0   87.43    3.41
   4  -2   0   71.08    2.76
   3  -2   0   36.99    1.86
   3  -2   0   36.68    1.46
   3  -2   0   37.40    1.70
   2  -2   0  171.38    8.16
   2  -2   0  172.26    7.49
   1  -2   0   27.64    1.19
  -1   2   0   23.62    1.09
   0  -2   0  247.95   10.14
   0  -2   0  232.79   10.51
   0  -2   0  248.16   10.14
   0   2   0  240.31   10.15
  -1  -2   0    9.49    0.43
   1   2   0    6.95    0.48
   2   2   0   63.71    3.15
  -3  -2   0   27.32    1.26
   3   2   0   29.50    1.54
  -4  -2   0   13.32    0.68
   4   2   0   12.81    0.50
   4   2   0   12.67    0.85
  -5  -2   0   35.82    1.63
   5   2   0   35.88    1.25
  -6  -2   0    0.74    0.16
   6   2   0    0.71    0.08
   6   2   0    0.62    0.10
   6   2   0    0.63    0.11
   6   2   0    0.68    0.12
   7   2   0    7.18    0.21
   7   2   0    6.72    0.34
   7   2   0    7.08    0.31
   3  -3   0   29.02    1.20
   3  -3   0   30.37    1.43
   2  -3   0  203.98    8.79
   2  -3   0  197.95    7.56
   1  -3   0   80.44    3.59
   0  -3   0   14.82    0.66
   0  -3   0   14.62    0.63
   0  -3   0   14.31    0.74
  -1  -3   0  149.09    5.66
  -2  -3   0   14.97    0.71
   2   3   0   15.03    0.88
   3   3   0   28.05    1.55
   3   3   0   28.51    0.98
  -4  -3   0    8.26    0.51
   4   3   0   10.18    0.41
  -5  -3   0    3.25    0.27
   5   3   0    2.48    0.18
   5   3   0    2.75    0.20
   6   3   0    1.01    0.09
   6   3   0    1.30    0.14
   6   3   0    1.46    0.16
   7   3   0    1.42    0.07
   7   3   0    1.39    0.13
   3  -4   0   44.17    1.45
   2  -4   0    7.17    0.37
   2  -4   0    6.52    0.45
   2  -4   0    7.00    0.30
   1  -4   0   18.93    0.96
   1  -4   0   18.22    0.66
   1  -4   0   18.60    0.80
   0  -4   0   72.89    3.34
   0  -4   0   76.16    2.88
   0  -4   0   73.02    2.34
  -1  -4   0  115.79    4.45
  -2  -4   0    2.51    0.23
  -2  -4   0    2.80    0.23
   2   4   0    3.13    0.19
  -3  -4   0    3.78    0.30
  -3  -4   0    3.72    0.30
   3   4   0    4.09    0.23
  -4  -4   0    3.88    0.32
  -4  -4   0    3.63    0.31
   4   4   0    4.08    0.23
   4   4   0    4.09    0.23
  -5  -4   0    2.16    0.23
   5   4   0    2.26    0.17
   5   4   0    2.28    0.18
   6   4   0    0.24    0.08
   6   4   0    0.21    0.05
   7   4   0    1.24    0.05
   4  -5   0  101.21    3.22
   3  -5   0    8.54    0.39
   2  -5   0    9.31    0.40
   1  -5   0   41.75    1.39
   0  -5   0   16.80    0.64
   0  -5   0   17.86    0.80
  -1  -5   0    4.32    0.31
  -2  -5   0    4.11    0.32
  -3  -5   0    1.01    0.17
  -3  -5   0    0.93    0.18
   3   5   0    1.13    0.13
  -4  -5   0    3.00    0.26
   4   5   0    2.50    0.19
   4   5   0    2.82    0.19
   5   5   0    3.02    0.18
   6   5   0    4.17    0.14
   6   5   0    3.87    0.19
   4  -6   0   10.68    0.41
   4  -6   0   11.01    0.48
  -4   6   0   11.38    0.76
   3  -6   0    0.60    0.11
   3  -6   0    0.54    0.09
   2  -6   0   28.77    1.03
   2  -6   0   28.90    0.61
   1  -6   0   14.22    0.57
   0  -6   0   17.24    0.66
   1   6   0    2.68    0.19
   2   6   0   11.76    0.47
   3   6   0    1.10    0.13
   4   6   0    1.06    0.11
   5   6   0    1.03    0.09
   5  -7   0   13.44    0.46
   4  -7   0    3.19    0.18
   4  -7   0    3.04    0.18
   3  -7   0    3.67    0.20
   3  -7   0    3.81    0.24
   3  -7   0    3.53    0.21
   2  -7   0    4.76    0.23
   2  -7   0    4.52    0.22
   2  -7   0    4.34    0.27
   1  -7   0    5.44    0.31
   1  -7   0    5.86    0.26
   1  -7   0    5.94    0.27
   1  -7   0    5.66    0.16
  -1   7   0    6.22    0.30
   0  -7   0    4.31    0.21
   0   7   0    4.41    0.25
   1   7   0    1.68    0.16
   2   7   0    0.68    0.10
   3   7   0    0.06    0.06
   5  -8   0    0.87    0.08
   4  -8   0    0.03    0.05
   4  -8   0    0.06    0.05
   3  -8   0    2.63    0.15
   3  -8   0    2.77    0.16
   2  -8   0    1.42    0.12
   2  -8   0    1.40    0.12
   1  -8   0    1.16    0.11
  -1   8   0    1.01    0.12
   0  -8   0    0.79    0.05
   0  -8   0    0.66    0.08
   0   8   0    1.16    0.12
   1   8   0    1.95    0.13
   2   8   0    1.77    0.12
   1  -9   1   -0.03    0.04
   2  -9   1    3.81    0.17
   2   8  -1    3.79    0.19
   1   8  -1    1.16    0.12
   0   8  -1    2.64    0.18
   0  -8   1    2.83    0.15
  -1   8  -1   -0.04    0.07
   1  -8   1    0.08    0.06
   1  -8   1    0.22    0.06
  -2   8  -1    1.03    0.13
   2  -8   1    0.93    0.10
   2  -8   1    1.21    0.12
   3  -8   1    1.61    0.13
   3  -8   1    1.42    0.12
   4  -8   1    9.49    0.35
   4  -8   1    9.59    0.35
   5  -8   1    2.29    0.13
   4   7  -1    1.24    0.10
   3   7  -1    3.54    0.20
   2   7  -1    3.37    0.20
   1   7  -1    5.12    0.27
   0   7  -1    7.05    0.34
   0  -7   1    7.21    0.29
  -1   7  -1    4.54    0.24
   1  -7   1    3.41    0.19
   1  -7   1    3.30    0.19
   1  -7   1    3.36    0.23
  -2   7  -1   14.97    0.58
   2  -7   1   14.49    0.60
   2  -7   1   14.78    0.51
   2  -7   1   14.52    0.51
   3  -7   1   37.73    1.17
   3  -7   1   38.98    1.33
   3  -7   1   38.33    1.17
   4  -7   1    1.08    0.12
   5  -7   1    2.92    0.17
   5   6  -1    1.21    0.10
   4   6  -1    4.29    0.22
   3   6  -1    1.12    0.14
   3   6  -1    1.15    0.13
   2   6  -1    7.58    0.34
  -1  -6   1    0.08    0.10
   0  -6   1   36.57    1.55
   0  -6   1   36.37    1.25
   1  -6   1    4.18    0.31
   1  -6   1    4.10    0.24
   2  -6   1   10.02    0.44
  -3   6  -1   52.62    2.80
   3  -6   1   55.36    1.80
  -4   6  -1    3.77    0.41
   4  -6   1    5.13    0.28
   4  -6   1    4.41    0.22
   5  -6   1    4.93    0.24
   6   5  -1    8.45    0.33
   6   5  -1    8.31    0.26
   5   5  -1    5.90    0.28
   5   5  -1    6.24    0.30
   4   5  -1    9.84    0.43
   4   5  -1   10.25    0.41
   3   5  -1    3.66    0.23
  -3  -5   1    3.93    0.31
   2   5  -1    2.83    0.19
  -2  -5   1    2.66    0.25
  -1  -5   1    9.01    0.49
   0  -5   1    7.23    0.32
   0  -5   1    6.78    0.40
   1  -5   1    1.52    0.13
   1  -5   1    1.60    0.17
   2  -5   1   17.01    0.77
   2  -5   1   16.41    0.63
   3  -5   1   12.25    0.61
   3  -5   1   12.60    0.50
  -4   5  -1   37.95    2.01
   7   4  -1    0.63    0.04
   6   4  -1    1.36    0.10
   6   4  -1    1.74    0.14
   5   4  -1    0.22    0.08
   5   4  -1    0.12    0.07
  -5  -4   1    0.09    0.10
   4   4  -1    4.14    0.24
  -4  -4   1    4.00    0.33
  -4  -4   1    4.17    0.31
   3   4  -1    0.58    0.10
  -3  -4   1    0.25    0.10
  -3  -4   1    0.32    0.11
  -2  -4   1   33.90    1.42
  -1  -4   1   44.50    1.79
   0  -4   1    6.47    0.28
   0  -4   1    6.63    0.35
   0  -4   1    6.22    0.41
   1  -4   1   79.99    3.08
   1  -4   1   79.67    2.52
   1  -4   1   79.34    3.59
   2  -4   1   86.76    3.95
   2  -4   1   88.79    3.38
   3  -4   1   11.11    0.54
   3  -4   1   11.78    0.45
  -4   4  -1    8.84    0.54
   4  -4   1    6.42    0.39
   5  -4   1   44.66    1.84
   7   3  -1    1.97    0.08
   7   3  -1    1.93    0.14
   6   3  -1    9.69    0.30
   6   3  -1    9.66    0.38
   6   3  -1    9.40    0.42
  -6  -3   1    8.92    0.54
   5   3  -1   11.16    0.47
   5   3  -1   10.51    0.42
  -5  -3   1   11.07    0.62
   4   3  -1   12.73    0.51
   4   3  -1   12.71    0.85
  -4  -3   1   12.00    0.66
   3   3  -1    5.23    0.25
   3   3  -1    5.72    0.44
  -3  -3   1    4.71    0.34
  -1  -3   1   19.68    0.84
   0  -3   1   34.72    1.60
   0  -3   1   34.68    1.38
   0  -3   1   35.08    1.51
   1  -3   1   87.80    3.90
   2  -3   1  115.15    4.43
   2  -3   1  118.40    5.16
  -3   3  -1  107.38    5.14
   3  -3   1  104.39    4.04
   4  -3   1  207.96    7.87
   5  -3   1    4.22    0.29
   6  -3   1   24.70    0.82
   6  -3   1   23.75    1.08
   7  -3   1    4.71    0.24
   8  -3   1    1.16    0.12
   8   2  -1    0.64    0.08
   7   2  -1    5.58    0.29
   7   2  -1    5.19    0.26
   7   2  -1    5.53    0.16
   6   2  -1    0.39    0.06
   6   2  -1    0.47    0.10
   6   2  -1    0.51    0.09
  -6  -2   1    0.48    0.14
   5   2  -1   12.09    0.49
  -5  -2   1   11.76    0.66
   4   2  -1   27.28    1.51
   4   2  -1   26.10    0.93
   3   2  -1  131.87    6.40
   2   2  -1    1.28    0.17
   1   2  -1    8.71    0.49
   0   2  -1  457.05   19.55
   0  -2   1  472.64   20.22
   0  -2   1  475.24   19.54
  -1   2  -1   29.40    1.28
   1  -2   1   30.34    1.37
   3  -2   1  126.96    4.81
   4  -2   1  138.77    5.28
   5  -2   1   58.07    1.92
   5  -2   1   58.01    2.31
   7  -2   1    1.36    0.13
   7  -2   1    1.30    0.14
   8  -2   1    1.18    0.11
   8  -2   1    1.26    0.13
   9  -2   1    0.27    0.06
   8   1  -1    0.46    0.08
   8   1  -1    0.33    0.08
   7   1  -1    8.17    0.39
   7   1  -1    8.35    0.36
   7   1  -1    8.11    0.31
  -7  -1   1    8.27    0.52
   6   1  -1    1.79    0.16
   6   1  -1    1.80    0.15
  -6  -1   1    1.40    0.22
   5   1  -1   14.17    0.95
   5   1  -1   14.40    0.55
   4   1  -1   50.84    2.63
   3   1  -1   64.59    3.21
   2   1  -1  138.65    6.64
   0   1  -1  129.68    5.46
   0  -1   1  131.09    5.46
  -1   1  -1   44.49    1.87
   2  -1   1   50.16    2.44
   3  -1   1  138.35    6.66
   3  -1   1  139.12    5.25
   4  -1   1   37.54    1.50
   4  -1   1   36.37    1.92
   5  -1   1   11.17    0.44
   5  -1   1   10.83    0.74
   6  -1   1   35.72    1.25
   7  -1   1    5.49    0.27
   7  -1   1    5.23    0.24
   7  -1   1    5.47    0.30
   8  -1   1   12.67    0.41
   8  -1   1   12.67    0.48
   9  -1   1    2.94    0.13
   8   0  -1    7.62    0.33
   8   0  -1    7.65    0.28
   7   0  -1    4.83    0.27
   7   0  -1    4.87    0.23
   7   0  -1    4.85    0.25
  -7   0   1    5.55    0.39
   6   0  -1    5.70    0.29
   5   0  -1    5.69    0.28
   5   0  -1    6.14    0.51
   4   0  -1   12.47    0.78
   3   0  -1    3.59    0.29
   2   0  -1  296.21   13.72
   2   0  -1  282.56   12.48
   0   0  -1  207.19    8.69
   0   0   1  207.84    8.69
  -1   0  -1  814.91   34.05
   2   0   1  508.31   24.05
   3   0   1   32.68    1.30
   3   0   1   32.05    1.67
   4   0   1    8.78    0.60
  -5   0  -1   21.37    1.06
   5   0   1   22.88    1.35
   5   0   1   23.95    0.82
   6   0   1    4.36    0.26
   6   0   1    4.11    0.23
   7   0   1    5.13    0.26
   7   0   1    5.04    0.23
   7   0   1    5.22    0.27
   7   0   1    4.71    0.28
   8   0   1    1.97    0.15
   8   0   1    1.99    0.14
   9  -1  -1    1.76    0.11
   8  -1  -1   12.54    0.40
   8  -1  -1   12.18    0.47
   7  -1  -1   19.20    0.59
   7  -1  -1   20.00    0.70
   6  -1  -1    2.40    0.18
   5  -1  -1   56.59    2.93
   5  -1  -1   57.34    1.88
   4  -1  -1   22.50    1.24
   4  -1  -1   22.46    0.94
   3  -1  -1   30.52    1.57
   2  -1  -1  780.62   36.89
  -1   1   1  727.24   34.32
   0  -1  -1  720.11   29.93
   0  -1  -1  712.76   29.97
  -1  -1  -1 1000.00   40.68
   1   1   1  946.70   45.92
   2   1   1    0.80    0.15
   3   1   1   61.27    3.08
  -4  -1  -1   49.26    2.06
   4   1   1   48.30    2.49
   4   1   1   45.01    1.57
  -5  -1  -1   10.64    0.59
   5   1   1   10.23    0.44
  -6  -1  -1    0.00    0.09
   6   1   1    0.05    0.07
   6   1   1    0.05    0.04
   6   1   1    0.08    0.07
   6   1   1    0.10    0.06
   7   1   1    5.01    0.26
   7   1   1    5.49    0.27
   7   1   1    5.52    0.23
   7   1   1    5.19    0.29
   8   1   1    0.14    0.06
   8   1   1    0.20    0.06
   9  -2  -1    2.89    0.13
   8  -2  -1    0.87    0.10
   7  -2  -1   15.92    0.50
   4  -2  -1   26.40    1.42
   3  -2  -1  170.86    7.49
   3  -2  -1  171.79    8.20
   2  -2  -1   73.13    3.28
  -2   2   1   74.04    3.56
  -1   2   1  111.88    5.34
   0  -2  -1  179.69    7.46
   0   2   1  176.11    8.48
  -1  -2  -1  136.65    5.81
   1   2   1  138.15    6.60
  -2  -2  -1  108.41    4.75
   2   2   1  113.97    5.41
  -3  -2  -1    2.86    0.23
  -4  -2  -1   21.78    0.99
   4   2   1   20.01    1.24
   4   2   1   20.72    0.76
  -5  -2  -1    4.18    0.33
   5   2   1    4.48    0.24
  -6  -2  -1    9.73    0.56
   6   2   1    9.53    0.39
   6   2   1    9.37    0.40
   6   2   1    9.07    0.42
   6   2   1    9.23    0.30
   7   2   1    1.80    0.15
   7   2   1    1.69    0.09
   3  -3  -1   15.62    0.82
   3  -3  -1   15.15    0.55
   2  -3  -1  139.23    6.14
   1  -3  -1   44.24    2.05
   0  -3  -1  101.13    4.24
   0  -3  -1   99.00    3.83
   0   3   1  101.98    4.87
  -1  -3  -1  107.66    4.03
   1   3   1  102.75    5.11
  -2  -3  -1   34.63    1.47
   2   3   1   32.24    1.78
  -3  -3  -1   11.49    0.57
   3   3   1   10.54    0.74
   3   3   1    9.94    0.43
  -4  -3  -1    3.92    0.31
   4   3   1    4.23    0.23
  -5  -3  -1    6.51    0.43
   5   3   1    6.93    0.33
   5   3   1    6.77    0.31
   6   3   1    3.58    0.21
   6   3   1    3.53    0.16
   6   3   1    3.28    0.22
   7   3   1    0.87    0.10
   7   3   1    0.96    0.06
   4  -4  -1    2.23    0.17
   3  -4  -1    5.22    0.26
   2  -4  -1    8.80    0.37
   2  -4  -1    8.51    0.54
   1  -4  -1  132.34    5.96
   1  -4  -1  135.88    4.18
   0  -4  -1    6.37    0.43
   0  -4  -1    6.10    0.28
  -1  -4  -1    6.13    0.36
  -1  -4  -1    6.21    0.36
  -2  -4  -1  103.73    4.09
  -2  -4  -1  106.63    4.38
  -3  -4  -1    3.12    0.28
  -3  -4  -1    3.29    0.27
  -4  -4  -1    7.66    0.49
  -4  -4  -1    7.89    0.48
   4   4   1    8.24    0.36
   5   4   1    3.61    0.21
   6   4   1    0.41    0.09
   6   4   1    0.65    0.07
   4  -5  -1    5.64    0.31
   3  -5  -1   39.80    1.35
   2  -5  -1   32.16    1.12
   1  -5  -1   13.62    0.54
   0  -5  -1    9.71    0.41
  -2  -5  -1    2.12    0.22
  -3  -5  -1    1.34    0.19
   3   5   1    0.99    0.13
   4   5   1    1.58    0.15
   5   5   1    0.66    0.09
   4  -6  -1    2.79    0.17
   4  -6  -1    2.25    0.21
   4  -6  -1    2.52    0.17
   3  -6  -1   58.47    1.92
   3  -6  -1   57.54    1.72
   3  -6  -1   57.56    1.71
   2  -6  -1   12.65    0.47
   2  -6  -1   13.51    0.55
   1  -6  -1   23.84    0.76
   1  -6  -1   23.62    0.87
   0  -6  -1   13.73    0.46
   0  -6  -1   12.50    0.46
   0   6   1   13.39    0.52
   1   6   1    3.82    0.23
   2   6   1    2.56    0.18
   3   6   1    2.90    0.19
   4   6   1    0.18    0.07
   5  -7  -1    4.28    0.20
   4  -7  -1   14.34    0.50
   4  -7  -1   14.67    0.50
   3  -7  -1    0.61    0.09
   3  -7  -1    0.67    0.10
   2  -7  -1    5.41    0.25
   2  -7  -1    5.70    0.25
   1  -7  -1    5.08    0.23
   1  -7  -1    5.01    0.24
   1  -7  -1    4.95    0.14
   0  -7  -1    9.82    0.25
  -1  -7  -1    0.34    0.05
   1   7   1    0.36    0.09
  -2  -7  -1    1.31    0.08
   2   7   1    1.44    0.13
   3   7   1    0.20    0.06
   4  -8  -1    1.10    0.09
   4  -8  -1    1.04    0.09
   3  -8  -1    2.40    0.14
   2  -8  -1    4.36    0.20
   2  -8  -1    2.77    4.00
   1  -8  -1    7.14    5.66
  -1  -8  -1    6.56    5.84
   0   9  -2    1.05    0.10
  -1   9  -2    2.48    0.14
   1  -9   2    2.15    0.12
  -2   9  -2    4.39    0.21
   2  -9   2    4.08    0.18
  -3   9  -2    8.38    0.34
   3  -9   2    8.52    0.30
   3  -9   2    8.41    0.30
   2   8  -2    4.77    0.22
   1   8  -2    0.89    0.11
   0   8  -2    9.75    0.40
   0  -8   2    9.20    0.35
  -1   8  -2   -0.02    0.07
   1  -8   2   -0.03    0.05
  -2   8  -2   12.26    0.50
   2  -8   2   13.04    0.45
   2  -8   2   12.84    0.45
  -3   8  -2    6.56    0.32
   3  -8   2    7.13    0.28
   3  -8   2    7.07    0.28
   4  -8   2   11.54    0.41
   5  -8   2    0.86    0.09
   4   7  -2    2.37    0.14
   3   7  -2    3.16    0.19
   2   7  -2    0.00    0.07
   1   7  -2   10.42    0.44
  -1  -7   2   11.43    0.40
   0   7  -2    6.61    0.33
   0  -7   2    7.16    0.35
   0  -7   2    7.20    0.29
  -1   7  -2    1.69    0.17
   1  -7   2    1.26    0.12
   1  -7   2    1.24    0.15
   1  -7   2    0.96    0.11
  -2   7  -2    2.45    0.31
   2  -7   2    2.09    0.16
   2  -7   2    1.78    0.14
   2  -7   2    1.80    0.19
   3  -7   2    5.67    0.28
   3  -7   2    6.09    0.27
   3  -7   2    5.64    0.31
   3  -7   2    5.97    0.26
   4  -7   2    0.98    0.11
   4  -7   2    1.24    0.13
   5  -7   2    8.03    0.35
   5  -7   2    8.11    0.32
   6  -7   2    8.00    0.30
   5   6  -2    1.68    0.12
   4   6  -2    0.08    0.07
   4   6  -2    0.08    0.07
   3   6  -2    0.87    0.13
   3   6  -2    0.60    0.11
   2   6  -2   30.76    1.08
   2   6  -2   30.00    1.03
  -2  -6   2   30.37    1.34
  -1  -6   2    7.21    0.44
   0  -6   2   11.79    0.62
   0  -6   2   12.15    0.50
  -1   6  -2   25.81    1.44
   1  -6   2   26.32    0.93
   1  -6   2   25.57    1.15
  -2   6  -2   45.49    2.39
   2  -6   2   46.85    1.54
   2  -6   2   44.71    1.89
  -3   6  -2    7.97    0.60
   3  -6   2    8.01    0.37
   3  -6   2    7.93    0.47
  -4   6  -2   47.88    2.52
   4  -6   2   47.54    1.97
   4  -6   2   47.57    1.42
   5  -6   2   11.38    0.41
   5  -6   2   11.24    0.45
   6   5  -2    1.80    0.10
   5   5  -2    8.25    0.37
   5   5  -2    8.34    0.35
   4   5  -2   13.32    0.52
   4   5  -2   13.87    0.56
   3   5  -2    1.39    0.15
  -3  -5   2    1.18    0.19
  -2  -5   2   23.56    1.06
  -1  -5   2   14.86    0.71
  -1  -5   2   14.33    0.56
   0  -5   2    9.87    0.51
   0  -5   2    9.99    0.41
  -1   5  -2   21.62    1.30
   1  -5   2   24.76    1.04
   1  -5   2   24.78    0.84
  -2   5  -2    7.85    0.55
   2  -5   2    7.46    0.34
   2  -5   2    7.20    0.41
  -3   5  -2    2.46    0.27
   3  -5   2    1.61    0.18
   3  -5   2    1.68    0.15
  -4   5  -2   45.82    2.48
   4  -5   2   49.70    1.96
   5  -5   2    4.48    0.34
   5  -5   2    4.43    0.22
   6  -5   2    1.59    0.15
   7   4  -2    3.12    0.10
   6   4  -2    2.29    0.17
   6   4  -2    2.24    0.15
   6   4  -2    2.48    0.12
   5   4  -2    7.00    0.34
   5   4  -2    7.15    0.31
  -5  -4   2    6.70    0.44
   4   4  -2    3.61    0.21
   4   4  -2    3.99    0.24
  -4  -4   2    4.82    0.34
  -4  -4   2    4.44    0.32
   3   4  -2   26.11    0.90
  -3  -4   2   24.08    1.11
  -2  -4   2   11.23    0.56
  -1  -4   2   25.90    1.09
  -1  -4   2   25.24    0.87
   0  -4   2   60.02    1.93
   0  -4   2   61.18    2.38
   1  -4   2   31.54    1.28
   1  -4   2   30.84    1.04
  -2   4  -2  103.37    5.01
   2  -4   2  103.81    3.94
   2  -4   2  100.82    3.21
  -3   4  -2   50.16    2.67
   3  -4   2   56.03    2.11
  -4   4  -2   34.08    1.93
   4  -4   2   39.96    1.53
   5  -4   2   23.03    1.03
   6  -4   2    2.68    0.18
   6  -4   2    2.58    0.25
   6  -4   2    2.47    0.18
   7  -4   2    5.60    0.27
   8  -4   2    4.17    0.21
   7   3  -2    0.81    0.10
   7   3  -2    0.79    0.06
   6   3  -2    4.54    0.25
   6   3  -2    4.26    0.22
   6   3  -2    4.38    0.17
  -6  -3   2    3.78    0.32
   5   3  -2    2.94    0.20
   5   3  -2    2.83    0.19
  -5  -3   2    3.38    0.30
   4   3  -2   14.37    0.55
  -4  -3   2   13.30    0.72
   3   3  -2   37.93    1.30
  -3  -3   2   39.48    1.69
  -1  -3   2    6.91    0.35
   0  -3   2   67.64    2.60
   1  -3   2   16.33    0.69
  -2   3  -2   39.21    1.93
   2  -3   2   37.12    1.51
  -3   3  -2   99.02    4.91
   3  -3   2  103.18    3.87
   4  -3   2    8.49    0.45
   5  -3   2   13.12    0.65
   6  -3   2    4.48    0.33
   6  -3   2    4.73    0.25
   7  -3   2    2.12    0.17
   7  -3   2    1.91    0.16
   8  -3   2    3.52    0.20
   8   2  -2    2.51    0.15
   7   2  -2    3.98    0.21
   7   2  -2    3.47    0.23
   6   2  -2    6.74    0.29
   6   2  -2    6.11    0.21
   6   2  -2    6.57    0.32
  -6  -2   2    6.37    0.45
   5   2  -2    3.37    0.21
   4   2  -2   11.77    0.46
   4   2  -2   11.61    0.78
   3   2  -2   18.18    1.04
   2   2  -2  143.39    6.88
   1   2  -2  417.50   17.57
   1   2  -2  422.90   19.86
   0   2  -2   54.48    2.30
   0  -2   2   52.70    2.29
  -1   2  -2  177.45    7.20
   1  -2   2  166.21    7.17
   3  -2   2   18.77    0.80
   4  -2   2   90.57    3.50
   5  -2   2   98.44    3.83
   6  -2   2    2.83    0.19
   7  -2   2   15.56    0.58
   7  -2   2   15.60    0.58
   7  -2   2   15.14    0.49
   8  -2   2    1.66    0.13
   8  -2   2    1.55    0.14
   8  -2   2    1.73    0.14
   8   1  -2    1.71    0.12
   8   1  -2    1.78    0.13
   7   1  -2    6.31    0.29
   7   1  -2    6.58    0.26
   7   1  -2    6.28    0.32
  -7  -1   2    5.94    0.43
   6   1  -2   10.25    0.41
   6   1  -2   10.74    0.45
   5   1  -2   17.50    1.12
   5   1  -2   18.30    0.67
   4   1  -2   12.96    0.83
   3   1  -2   72.68    3.59
   2   1  -2  229.66   10.93
   1   1  -2  465.96   22.00
   1   1  -2  465.51   19.44
   0   1  -2  440.51   17.70
   0  -1   2  405.96   17.66
  -1   1  -2  254.07   11.19
   1  -1   2  281.31   11.18
   2  -1   2   97.69    4.70
   3  -1   2   12.64    0.74
   3  -1   2   13.25    0.58
   4  -1   2   27.69    1.14
   4  -1   2   26.63    1.47
   5  -1   2   26.62    1.52
   5  -1   2   27.13    0.95
   6  -1   2   13.41    0.54
   6  -1   2   12.41    0.49
   7  -1   2    9.44    0.34
   7  -1   2    9.00    0.39
   7  -1   2    9.53    0.40
   8  -1   2    1.08    0.11
   8  -1   2    1.06    0.12
   8  -1   2    1.00    0.11
   8   0  -2    2.25    0.14
   8   0  -2    1.65    0.14
   7   0  -2    7.90    0.30
   7   0  -2    8.28    0.35
   6   0  -2    5.07    0.25
   5   0  -2   19.47    1.16
   5   0  -2   18.54    0.49
   4   0  -2    3.57    0.34
   3   0  -2   38.78    1.98
   2   0  -2  257.01   12.21
   1   0  -2  489.98   20.43
   0   0  -2  457.24   18.69
   0   0   2  436.17   21.08
  -1   0  -2  269.58   10.97
   1   0   2  264.55   10.97
   1   0   2  252.76   12.44
   2   0   2  263.88   12.56
   3   0   2  111.39    5.32
   3   0   2  106.58    4.16
  -4   0  -2   98.45    4.21
   4   0   2  104.46    5.01
   5   0   2    9.45    0.70
   5   0   2    9.21    0.40
   6   0   2    4.55    0.25
   6   0   2    4.77    0.26
   6   0   2    4.58    0.25
   7   0   2    7.09    0.32
   7   0   2    6.95    0.28
   7   0   2    7.27    0.33
   7   0   2    6.76    0.35
   8   0   2    4.93    0.20
   8   0   2    4.52    0.22
   8   0   2    4.61    0.23
   9  -1  -2    2.62    0.13
   8  -1  -2    1.94    0.14
   8  -1  -2    1.76    0.14
   7  -1  -2   26.45    0.89
   7  -1  -2   26.51    0.76
   6  -1  -2    2.15    0.12
   5  -1  -2    8.83    0.26
   5  -1  -2    8.73    0.65
   4  -1  -2  130.25    6.34
   3  -1  -2    7.90    0.52
  -2   1   2  460.83   21.82
  -1   1   2   71.38    3.44
   0  -1  -2  569.64   23.45
   0   1   2  551.86   26.49
  -1  -1  -2  256.05   11.00
   1   1   2  268.80   12.49
  -2  -1  -2   48.23    2.25
   2   1   2   54.67    2.59
  -3  -1  -2   19.61    0.89
  -4  -1  -2   26.29    1.25
   4   1   2   28.93    0.96
   4   1   2   28.32    1.58
  -5  -1  -2   24.24    1.13
   5   1   2   23.42    0.86
  -6  -1  -2    0.47    0.13
   6   1   2    0.64    0.12
   6   1   2    0.55    0.06
   6   1   2    0.67    0.11
   6   1   2    0.56    0.11
   6   1   2    0.65    0.10
   7   1   2    6.55    0.26
   7   1   2    6.22    0.18
   7   1   2    6.33    0.30
   7   1   2    6.63    0.30
   7   1   2    6.08    0.32
   8   1   2    0.60    0.08
   8   1   2    0.45    0.07
   9  -2  -2    1.46    0.10
   8  -2  -2    0.26    0.07
   7  -2  -2   29.67    0.83
   5  -2  -2    1.20    0.24
  -4   2   2    8.29    0.59
   3  -2  -2    4.92    0.36
  -3   2   2    5.58    0.39
  -2   2   2   99.62    4.81
  -1   2   2  289.48   13.74
   0  -2  -2  202.84    8.57
   0   2   2  206.32    9.77
  -1  -2  -2   36.56    1.58
   1   2   2   34.92    1.84
  -2  -2  -2  183.07    7.72
   2   2   2  195.02    9.11
  -3  -2  -2    3.17    0.24
   3   2   2    3.04    0.34
  -4  -2  -2   34.91    1.59
   4   2   2   36.56    1.99
   4   2   2   35.83    1.23
  -5  -2  -2    8.49    0.49
   5   2   2    6.93    0.35
  -6  -2  -2    1.32    0.20
   6   2   2    1.43    0.15
   6   2   2    1.17    0.15
   6   2   2    1.01    0.09
   7   2   2    1.59    0.14
   7   2   2    1.70    0.08
   3  -3  -2   42.59    1.39
   3  -3  -2   42.51    2.01
   2  -3  -2  359.50   11.01
   1  -3  -2   24.76    0.88
  -1   3   2   27.66    1.39
   0   3   2    3.81    0.33
  -1  -3  -2   89.91    3.74
   1   3   2   90.30    4.44
  -2  -3  -2    2.62    0.23
   2   3   2    3.44    0.34
  -3  -3  -2   56.45    2.41
   3   3   2   55.61    2.93
  -4  -3  -2   12.51    0.67
  -5  -3  -2    3.74    0.30
   5   3   2    3.71    0.22
   6   3   2    3.85    0.16
   6   3   2    3.72    0.22
   7   3   2    2.42    0.09
   4  -4  -2   52.67    1.74
   3  -4  -2   49.78    1.64
   2  -4  -2   18.17    1.00
   2  -4  -2   19.07    0.68
   1  -4  -2   25.45    1.12
   1  -4  -2   25.40    0.88
   1  -4  -2   24.28    1.28
   0  -4  -2   91.38    3.82
   0  -4  -2   91.45    4.17
   0  -4  -2   92.89    2.90
  -1  -4  -2    6.66    0.39
  -2  -4  -2   22.40    1.05
  -3  -4  -2   18.54    0.91
  -4  -4  -2    6.36    0.42
   4   4   2    6.87    0.31
   5   4   2    0.29    0.09
   6   4   2    0.08    0.04
   6   4   2    0.01    0.05
   4  -5  -2   43.13    1.48
   3  -5  -2   39.90    1.37
   2  -5  -2    2.47    0.18
   2  -5  -2    2.42    0.08
   1  -5  -2    3.70    0.12
   1  -5  -2    3.22    0.21
  -1  -5  -2    9.89    0.54
  -2  -5  -2    3.92    0.29
   2   5   2    4.23    0.23
  -3  -5  -2    4.37    0.31
   3   5   2    4.14    0.23
   4   5   2    2.51    0.17
   5   5   2    0.33    0.07
   4  -6  -2   10.48    0.40
   4  -6  -2   11.07    0.49
   4  -6  -2   10.98    0.40
   3  -6  -2    4.04    0.22
   3  -6  -2    4.49    0.23
   3  -6  -2    1.28    4.98
   3  -6  -2    4.20    0.27
   2  -6  -2    6.25    0.28
   2  -6  -2    6.71    0.28
   2  -6  -2    6.46    0.34
   1  -6  -2   24.95    0.80
   1  -6  -2   24.41    0.92
   1  -6  -2   25.63    0.81
   1  -6  -2   25.79    0.56
   0  -6  -2    2.38    0.10
  -1  -6  -2    9.74    0.27
   2   6   2    0.61    0.10
   3   6   2    0.22    0.07
   4   6   2    0.50    0.08
   5  -7  -2    8.69    0.32
   4  -7  -2    5.23    0.23
   4  -7  -2    4.98    0.23
   3  -7  -2    6.73    0.28
   3  -7  -2    6.75    0.28
   2  -7  -2   31.20    7.47
   2  -7  -2   29.43    0.92
   1  -7  -2    5.86    0.26
   0  -7  -2   13.36    0.32
  -1  -7  -2    4.11    0.13
   4  -8  -2    6.20    0.24
   3  -8  -2    5.38    0.22
   2  -8  -2    0.00    0.04
   1  -8  -2    0.25    4.24
   0  -8  -2    1.19    4.73
   0   9  -3    0.74    0.09
   0  -9   3    1.01    0.08
  -1   9  -3    2.93    0.17
   1  -9   3    2.80    0.14
  -2   9  -3    5.48    0.26
   2  -9   3    5.72    0.22
  -3   9  -3    6.57    0.28
   3  -9   3    6.62    0.25
   3  -9   3    6.24    0.24
   2   8  -3    3.01    0.17
   1   8  -3    0.52    0.10
  -1  -8   3    0.48    0.07
   0   8  -3    5.13    0.27
   0  -8   3    4.86    0.22
  -1   8  -3    2.52    0.18
   1  -8   3    2.07    0.14
  -2   8  -3   12.11    0.50
   2  -8   3   12.59    0.44
   2  -8   3   12.53    0.43
   3  -8   3    1.66    0.14
   3  -8   3    1.59    0.13
   4  -8   3   18.18    0.59
   5  -8   3    1.03    0.10
   4   7  -3    3.00    0.16
   3   7  -3    5.87    0.27
   2   7  -3    1.09    0.14
   2   7  -3    1.04    0.13
   1   7  -3   10.64    0.45
  -1  -7   3   11.35    0.40
   0   7  -3   12.33    0.50
   0  -7   3   12.67    0.53
   0  -7   3   12.52    0.44
  -1   7  -3   28.62    0.98
   1  -7   3   27.60    0.88
   1  -7   3   27.69    1.01
  -2   7  -3    3.65    0.40
   2  -7   3    4.19    0.21
   2  -7   3    4.21    0.26
   2  -7   3    4.44    0.24
   2  -7   3    4.03    0.21
   3  -7   3    3.00    0.19
   3  -7   3    3.18    0.18
   3  -7   3    3.08    0.22
   3  -7   3    3.04    0.20
   4  -7   3    5.14    0.27
   4  -7   3    5.41    0.25
   5  -7   3    0.19    0.08
   5  -7   3    0.29    0.07
   6  -7   3    0.46    0.08
   6  -7   3    0.59    0.09
   4   6  -3    2.65    0.18
   4   6  -3    2.84    0.19
   3   6  -3    3.03    0.21
   3   6  -3    3.00    0.20
   2   6  -3    4.40    0.25
   2   6  -3    4.35    0.24
  -2  -6   3    4.26    0.33
  -1  -6   3    4.94    0.35
   0  -6   3    2.26    0.23
   0  -6   3    2.51    0.19
  -1   6  -3    1.64    0.27
   1  -6   3    1.25    0.19
   1  -6   3    1.60    0.16
  -2   6  -3   18.18    1.10
   2  -6   3   18.09    0.86
   2  -6   3   18.17    0.69
  -3   6  -3   16.46    0.99
   3  -6   3   14.68    0.75
   3  -6   3   15.21    0.61
  -4   6  -3   16.90    1.02
   4  -6   3   15.64    0.54
   4  -6   3   15.93    0.58
   4  -6   3   14.91    0.77
   5  -6   3    1.59    0.14
   5  -6   3    1.43    0.14
   6  -6   3    9.94    0.37
   6  -6   3   10.01    0.41
   7  -6   3   19.65    0.68
   6   5  -3    0.73    0.06
   6   5  -3    0.58    0.08
   5   5  -3    2.32    0.16
   5   5  -3    2.06    0.17
   4   5  -3   38.42    1.23
   4   5  -3   37.35    1.32
   3   5  -3    2.05    0.17
   3   5  -3    2.20    0.16
  -3  -5   3    2.52    0.24
  -2  -5   3   14.51    0.72
  -1  -5   3    7.64    0.35
  -1  -5   3    7.62    0.44
   0  -5   3   48.76    1.96
   0  -5   3   47.94    1.59
  -1   5  -3    1.41    0.23
   1  -5   3    1.78    0.15
   1  -5   3    1.89    0.19
  -2   5  -3   45.65    2.47
   2  -5   3   49.65    1.96
   2  -5   3   49.16    1.59
  -3   5  -3    0.07    0.11
   3  -5   3    0.18    0.08
   3  -5   3    0.17    0.07
  -4   5  -3    7.11    0.56
   4  -5   3    7.22    0.42
   5  -5   3   28.23    1.26
   5  -5   3   28.12    0.89
   5  -5   3   28.34    0.94
   6  -5   3    0.21    0.08
   6  -5   3    0.06    0.07
   7  -5   3    0.73    0.10
   7  -5   3    0.76    0.11
   8  -5   3    2.91    0.16
   6   4  -3    0.12    0.05
   6   4  -3    0.16    0.07
   6   4  -3    0.11    0.06
   5   4  -3   10.47    0.41
   5   4  -3   10.50    0.45
  -5  -4   3   10.30    0.58
   4   4  -3    2.06    0.17
   4   4  -3    1.92    0.15
  -4  -4   3    2.50    0.24
   3   4  -3   15.12    0.59
  -3  -4   3   15.62    0.74
  -2  -4   3    3.41    0.25
  -1  -4   3    1.83    0.18
  -1  -4   3    1.70    0.14
   0   4  -3   35.20    1.83
   0  -4   3   35.50    1.18
   0  -4   3   36.71    1.46
  -1   4  -3   20.70    1.04
   1  -4   3   17.84    0.81
   1  -4   3   17.53    0.66
  -2   4  -3   72.85    3.52
   2  -4   3   71.54    2.76
   2  -4   3   68.12    2.25
  -3   4  -3   30.83    1.66
   3  -4   3   31.64    1.30
  -4   4  -3   20.93    1.19
   4  -4   3   20.57    0.93
   5  -4   3    8.68    0.49
   6  -4   3    5.86    0.40
   6  -4   3    6.53    0.30
   6  -4   3    6.22    0.29
   7  -4   3    3.79    0.21
   7  -4   3    3.91    0.22
   8  -4   3    0.07    0.06
   8  -4   3    0.04    0.06
   7   3  -3    0.03    0.06
   6   3  -3    1.03    0.12
   6   3  -3    1.09    0.14
   6   3  -3    1.04    0.08
  -6  -3   3    1.25    0.20
   5   3  -3    2.46    0.17
   5   3  -3    2.58    0.19
  -5  -3   3    2.27    0.25
   4   3  -3   13.04    0.52
   3   3  -3    3.38    0.19
  -2  -3   3   58.87    2.31
  -1  -3   3   70.12    2.71
   0  -3   3  110.00    4.18
  -1   3  -3    9.60    0.52
   1  -3   3    7.10    0.39
  -2   3  -3  164.78    8.05
   2  -3   3  170.66    6.34
  -3   3  -3   33.92    1.83
   3  -3   3   37.15    1.44
   4  -3   3    2.10    0.19
   5  -3   3   13.66    0.68
   6  -3   3    9.07    0.38
   6  -3   3    8.67    0.51
   6  -3   3    8.83    0.37
   7  -3   3    9.22    0.33
   7  -3   3    9.16    0.39
   7  -3   3    8.99    0.38
   8  -3   3    4.93    0.21
   8  -3   3    4.80    0.24
   8  -3   3    5.16    0.24
   8   2  -3    3.06    0.16
   7   2  -3    5.02    0.25
   7   2  -3    5.04    0.28
   6   2  -3    3.22    0.20
   6   2  -3    3.12    0.20
   6   2  -3    2.98    0.13
   5   2  -3   13.44    0.53
   4   2  -3    5.10    0.25
   4   2  -3    5.14    0.46
   3   2  -3  124.35    6.05
   2   2  -3    4.39    0.33
   1   2  -3  297.04   12.73
   1   2  -3  310.50   14.39
   0   2  -3  301.93   12.65
   2  -2   3   87.73    3.34
  -3   2  -3  111.42    5.29
   3  -2   3  106.47    4.16
   4  -2   3   48.52    1.95
   5  -2   3    7.68    0.44
   6  -2   3   17.67    0.63
   7  -2   3    8.60    0.37
   7  -2   3    8.53    0.37
   7  -2   3    8.47    0.32
   8  -2   3    1.75    0.14
   8  -2   3    1.83    0.14
   8  -2   3    1.90    0.13
   8   1  -3    2.30    0.13
   8   1  -3    2.51    0.15
   7   1  -3   11.18    0.44
   7   1  -3   11.52    0.38
   6   1  -3    4.65    0.24
   5   1  -3   15.78    1.02
   4   1  -3   20.79    1.20
   4   1  -3   20.61    0.52
   3   1  -3  270.95   12.94
   2   1  -3   27.84    1.44
   1   1  -3    9.33    0.41
  -1  -1   3    7.67    0.49
   0   1  -3  149.35    6.08
   0  -1   3  139.76    6.87
  -1   1  -3  110.30    4.55
   1  -1   3  104.96    5.16
   2  -1   3   20.26    1.07
   3  -1   3  203.85    7.88
   3  -1   3  213.91   10.01
   4  -1   3    2.93    0.31
   4  -1   3    3.07    0.23
   5  -1   3    8.60    0.38
   6  -1   3   20.68    0.76
   6  -1   3   21.28    0.75
   6  -1   3   22.32    0.81
   7  -1   3    8.39    0.36
   7  -1   3    8.11    0.36
   7  -1   3    8.16    0.32
   8  -1   3    0.54    0.09
   8  -1   3    0.46    0.09
   8  -1   3    0.58    0.08
   8   0  -3    5.54    0.26
   8   0  -3    5.96    0.23
   7   0  -3    2.66    0.18
   7   0  -3    2.72    0.17
   6   0  -3    0.59    0.09
   5   0  -3   18.36    1.15
   5   0  -3   19.17    0.49
   4   0  -3   20.59    1.19
   3   0  -3   20.97    1.15
   2   0  -3    4.93    0.36
   1   0  -3   40.01    1.70
  -1   0   3   40.02    1.98
   0   0  -3   36.40    1.54
   0   0   3   34.75    1.77
  -1   0  -3  430.38   17.43
   1   0   3  402.93   19.74
   2   0   3  353.76   16.81
   3   0   3   36.48    1.93
   4   0   3   54.50    2.87
   4   0   3   56.05    1.82
   5   0   3   11.94    0.49
   6   0   3    2.02    0.18
   6   0   3    2.21    0.16
   6   0   3    2.30    0.18
   6   0   3    2.15    0.11
   6   0   3    2.39    0.18
   7   0   3   10.91    0.38
   7   0   3   11.07    0.44
   7   0   3   11.17    0.45
   8   0   3    4.89    0.23
   8   0   3    5.29    0.23
   8  -1  -3    0.62    0.09
   7  -1  -3   17.26    0.53
   6  -1  -3   20.75    0.54
   5  -1  -3   46.44    1.10
   5  -1  -3   46.47    2.46
   4  -1  -3    2.72    0.12
   4  -1  -3    2.91    0.30
  -3   1   3   31.04    1.65
  -2   1   3  129.04    6.21
  -1   1   3  106.73    5.14
   0  -1  -3  188.04    8.15
   0   1   3  200.53    9.28
  -1  -1  -3  338.88   14.24
   1   1   3  340.69   16.16
   2   1   3  153.22    7.41
  -3  -1  -3   92.89    4.16
   3   1   3  108.49    5.00
   4   1   3    0.38    0.18
   4   1   3    0.29    0.08
  -5  -1  -3   10.45    0.58
   5   1   3    9.87    0.43
   6   1   3    3.77    0.23
   6   1   3    3.38    0.15
   6   1   3    3.19    0.19
   6   1   3    3.40    0.22
   7   1   3    4.72    0.25
   7   1   3    4.88    0.15
   7   1   3    4.83    0.21
   8  -2  -3    1.17    0.11
   7  -2  -3   10.47    0.35
   5  -2  -3   15.93    0.43
  -5   2   3   16.06    1.00
  -4   2   3   39.16    2.06
   3  -2  -3   21.84    0.76
  -3   2   3   22.09    1.21
   2  -2  -3   22.88    0.79
  -2   2   3   24.15    1.26
   1  -2  -3    5.20    0.35
  -1   2   3    4.24    0.35
   0  -2  -3   65.88    3.28
   0   2   3   67.43    3.32
  -1  -2  -3  111.05    5.37
  -1  -2  -3  106.86    4.57
   1   2   3  114.92    5.42
  -2  -2  -3   30.08    1.37
   2   2   3   32.70    1.70
  -3  -2  -3    4.78    0.32
   3   2   3    4.88    0.47
  -4  -2  -3   26.65    1.24
  -5  -2  -3   14.34    0.74
   5   2   3   13.71    0.53
   6   2   3   10.67    0.33
   6   2   3   10.81    0.44
   7   2   3    1.41    0.12
   7   2   3    1.43    0.07
   4  -3  -3   23.92    0.85
   3  -3  -3   73.39    2.33
   3  -3  -3   72.00    3.35
   2  -3  -3   21.01    0.74
  -2   3   3   20.97    1.17
   1  -3  -3  147.79    4.46
   1  -3  -3  143.32    5.88
  -1   3   3  138.72    6.95
   0  -3  -3  181.69    5.57
   0  -3  -3  183.50    7.37
   0   3   3  175.11    8.69
  -1  -3  -3    6.52    0.38
   1   3   3    6.86    0.52
  -2  -3  -3   19.99    0.92
   2   3   3   18.21    1.15
  -3  -3  -3   10.90    0.59
  -4  -3  -3    6.08    0.40
   4   3   3    5.84    0.29
   5   3   3    4.16    0.24
   6   3   3    3.84    0.16
   6   3   3    4.23    0.22
   4  -4  -3   74.63    2.42
   3  -4  -3   10.88    0.47
   2  -4  -3    3.55    0.22
   1  -4  -3   80.55    3.41
   1  -4  -3   81.98    2.60
   0  -4  -3    9.11    0.50
  -1  -4  -3   16.28    0.79
  -2  -4  -3   33.82    1.52
  -3  -4  -3   20.00    0.95
   3   4   3   18.64    0.69
  -4  -4  -3    5.77    0.39
   4   4   3    6.84    0.30
   5   4   3    5.19    0.25
   6   4   3    0.16    0.04
   6   4   3    0.15    0.06
   4  -5  -3   15.29    0.54
   4  -5  -3   15.81    0.63
   3  -5  -3    9.21    0.44
   2  -5  -3   21.18    0.80
   2  -5  -3   21.01    0.46
   1  -5  -3   15.63    0.62
   1  -5  -3   15.87    0.37
   0  -5  -3   38.07    0.84
   0  -5  -3   37.92    1.69
  -1  -5  -3    5.92    0.19
  -1  -5  -3    5.95    0.39
  -2  -5  -3    1.93    0.21
   3   5   3    0.82    0.11
   4   5   3    0.52    0.09
   5   5   3    0.32    0.07
   5  -6  -3    4.34    0.22
   4  -6  -3    3.91    0.21
   3  -6  -3   10.61    0.40
   3  -6  -3    3.31    4.70
   3  -6  -3   11.47    0.41
   3  -6  -3   10.74    0.49
   2  -6  -3   -3.93    5.53
   1  -6  -3    4.74    0.14
   1  -6  -3    4.89    0.23
   0  -6  -3    7.64    0.21
  -1  -6  -3   11.54    0.30
   5  -7  -3    3.37    0.16
   4  -7  -3   10.01    0.36
   3  -7  -3    3.02    0.17
   2  -7  -3   -2.91    4.58
   2  -7  -3    0.35    0.07
   1  -7  -3   -0.08    5.54
   0  -7  -3   21.87    7.86
   0  -7  -3    8.95    0.21
   0   9  -4    0.85    0.09
   0  -9   4    0.94    0.08
  -1   9  -4    4.42    0.22
   1  -9   4    4.71    0.19
  -2   9  -4    0.05    0.06
   2  -9   4    0.20    0.05
  -3   9  -4    2.29    0.15
   3  -9   4    2.57    0.13
   3  -9   4    2.41    0.14
  -4   9  -4    1.61    0.13
   2   8  -4    0.94    0.10
   1   8  -4    2.92    0.18
  -1  -8   4    2.46    0.14
   0   8  -4    8.22    0.36
   0  -8   4    8.00    0.31
  -1   8  -4    0.34    0.10
   1  -8   4    0.14    0.06
  -2   8  -4    2.53    0.20
   2  -8   4    2.72    0.16
   3  -8   4    9.78    0.36
   4  -8   4    7.72    0.33
   4  -8   4    7.90    0.30
   5  -8   4    2.74    0.16
   5  -8   4    2.59    0.14
   2   7  -4    2.18    0.17
   2   7  -4    2.16    0.17
  -2  -7   4    1.90    0.14
   1   7  -4    1.68    0.17
  -1  -7   4    2.05    0.14
   0   7  -4   11.01    0.45
   0  -7   4   10.91    0.47
   0  -7   4   10.58    0.40
   1  -7   4    2.60    0.16
   1  -7   4    2.67    0.20
  -2   7  -4    7.20    0.58
   2  -7   4    6.70    0.35
   2  -7   4    7.04    0.29
   2  -7   4    6.77    0.32
   2  -7   4    7.03    0.29
   3  -7   4    2.38    0.19
   3  -7   4    2.48    0.20
   3  -7   4    2.58    0.16
   4  -7   4    7.24    0.30
   4  -7   4    7.21    0.33
   5  -7   4    5.56    0.25
   5  -7   4    5.39    0.27
   6  -7   4    3.72    0.20
   6  -7   4    3.60    0.18
   4   6  -4    0.78    0.12
   4   6  -4    0.87    0.11
   3   6  -4    8.94    0.36
   3   6  -4    8.89    0.41
   2   6  -4    0.49    0.11
   2   6  -4    0.86    0.11
  -2  -6   4    0.80    0.16
  -2  -6   4    0.88    0.10
  -1  -6   4    5.68    0.30
  -1  -6   4    5.85    0.39
   0  -6   4    8.06    0.48
   0  -6   4    8.29    0.38
  -1   6  -4   24.63    1.50
   1  -6   4   28.67    0.97
   1  -6   4   27.42    1.19
  -2   6  -4   23.49    1.31
   2  -6   4   21.39    1.02
   2  -6   4   21.51    0.81
  -3   6  -4    3.55    0.38
   3  -6   4    3.34    0.22
   3  -6   4    2.94    0.27
  -4   6  -4   41.58    2.21
   4  -6   4   41.00    1.33
   4  -6   4   41.20    1.23
   4  -6   4   37.72    1.69
   5  -6   4   11.15    0.41
   5  -6   4   11.04    0.45
   6  -6   4    8.27    0.33
   6  -6   4    8.47    0.36
   7  -6   4    1.40    0.13
   6   5  -4    0.18    0.06
   6   5  -4    0.27    0.05
   5   5  -4    4.05    0.24
   5   5  -4    4.01    0.21
   4   5  -4   20.29    0.70
   4   5  -4   19.45    0.76
   3   5  -4   12.31    0.51
   3   5  -4   12.59    0.46
  -3  -5   4   11.80    0.64
  -2  -5   4   21.01    0.96
  -1  -5   4   14.44    0.56
  -1  -5   4   13.92    0.68
   0  -5   4   24.87    1.09
   0  -5   4   24.63    0.88
  -1   5  -4   32.07    1.74
   1  -5   4   32.99    1.37
   1  -5   4   32.54    1.11
  -2   5  -4   10.95    0.73
   2  -5   4   11.34    0.57
   2  -5   4   10.42    0.44
  -3   5  -4   36.68    1.97
   3  -5   4   36.63    1.53
  -4   5  -4   17.75    1.11
   4  -5   4   18.04    0.84
   5  -5   4   36.45    1.18
   5  -5   4   36.16    1.56
   5  -5   4   35.57    1.20
   5  -5   4   36.69    1.11
   6  -5   4    1.37    0.15
   6  -5   4    1.17    0.13
   6  -5   4    1.34    0.13
   7  -5   4    0.19    0.07
   7  -5   4    0.23    0.08
   8  -5   4    3.79    0.19
   7   4  -4    0.52    0.07
   6   4  -4    1.38    0.09
   6   4  -4    1.45    0.13
   6   4  -4    1.10    0.14
   5   4  -4   12.72    0.47
   5   4  -4   12.25    0.38
   5   4  -4   11.86    0.51
   4   4  -4   10.56    0.41
   4   4  -4   10.63    0.45
  -4  -4   4   10.39    0.57
   3   4  -4   65.78    2.23
  -3  -4   4   69.18    2.69
  -2  -4   4    7.93    0.44
  -1  -4   4    6.84    0.38
  -1  -4   4    6.77    0.31
   0   4  -4    6.45    0.44
   0  -4   4    5.79    0.28
   0  -4   4    5.94    0.34
  -1   4  -4   47.14    2.53
   1  -4   4   52.72    1.99
   1  -4   4   50.24    1.62
  -2   4  -4   23.22    1.24
   2  -4   4   21.00    0.77
   2  -4   4   22.03    0.95
  -3   4  -4   65.99    3.28
   3  -4   4   64.01    2.57
  -4   4  -4    5.06    0.44
   4  -4   4    4.09    0.31
   5  -4   4    5.79    0.38
   5  -4   4    5.99    0.28
   6  -4   4   42.57    1.36
   6  -4   4   41.33    1.37
   7  -4   4    1.71    0.15
   7  -4   4    1.62    0.15
   8  -4   4    0.39    0.07
   8  -4   4    0.42    0.08
   7   3  -4    0.68    0.09
   6   3  -4    0.50    0.10
   6   3  -4    0.45    0.06
   6   3  -4    0.33    0.09
  -6  -3   4    0.63    0.16
   5   3  -4    4.98    0.26
   5   3  -4    4.65    0.25
   4   3  -4   11.92    0.49
   3   3  -4    3.13    0.20
  -3  -3   4    4.51    0.28
  -2  -3   4   61.58    2.46
  -2  -3   4   63.98    2.01
  -1  -3   4  119.63    4.64
  -1  -3   4  124.63    3.81
   0   3  -4  135.89    6.46
   0  -3   4  132.00    5.08
  -1   3  -4   28.52    1.51
   1  -3   4   29.50    1.17
  -2   3  -4  227.58   10.84
   2  -3   4  224.72    8.52
  -3   3  -4   53.86    2.77
   3  -3   4   55.37    2.16
   4  -3   4    9.95    0.51
   5  -3   4   26.93    1.19
   6  -3   4    4.31    0.24
   6  -3   4    4.37    0.24
   7  -3   4    4.82    0.26
   7  -3   4    4.99    0.25
   7  -3   4    5.08    0.23
   8  -3   4    4.09    0.20
   8  -3   4    3.68    0.20
   8   2  -4    2.22    0.13
   7   2  -4    4.42    0.20
   7   2  -4    4.41    0.22
   6   2  -4    8.63    0.31
   6   2  -4    8.51    0.26
   6   2  -4    8.63    0.36
   4   2  -4   33.45    1.84
   3   2  -4   10.14    0.66
   2   2  -4  114.47    5.54
   1   2  -4  121.88    5.16
   0   2  -4   10.63    0.54
  -1   2  -4  150.16    7.21
  -2   2  -4   18.69    1.09
   2  -2   4   21.58    0.84
  -3   2  -4    5.88    0.44
   3  -2   4    5.90    0.33
   4  -2   4    8.21    0.45
   5  -2   4   21.50    0.98
   6  -2   4   17.87    0.64
   6  -2   4   17.98    0.65
   6  -2   4   17.16    0.54
   7  -2   4    0.65    0.11
   7  -2   4    0.42    0.09
   7  -2   4    0.58    0.11
   8  -2   4    1.03    0.11
   8  -2   4    0.99    0.11
   8   1  -4    0.52    0.08
   8   1  -4    0.44    0.07
   7   1  -4    9.50    0.32
   7   1  -4    9.25    0.38
   6   1  -4    5.28    0.25
   6   1  -4    5.12    0.23
   5   1  -4   28.97    0.72
   4   1  -4   11.68    0.32
   4   1  -4   11.26    0.77
   3   1  -4   50.74    2.59
  -2  -1   4  725.90   34.34
   1   1  -4  113.78    4.85
  -1  -1   4  115.62    5.51
   0   1  -4  283.89   12.33
   0  -1   4  304.82   13.96
  -1   1  -4   33.36    1.39
   1  -1   4   28.68    1.58
  -2   1  -4  127.49    6.32
   2  -1   4  132.27    6.32
   2  -1   4  133.34    4.96
   3  -1   4    9.45    0.63
   3  -1   4    9.47    0.47
   4  -1   4   25.31    0.90
   4  -1   4   26.16    1.11
   5  -1   4    0.76    0.12
   6  -1   4    7.35    0.22
   6  -1   4    7.35    0.33
   6  -1   4    7.59    0.34
   6  -1   4    7.37    0.29
   7  -1   4    7.43    0.29
   7  -1   4    7.62    0.34
   7  -1   4    7.44    0.33
   8  -1   4    0.86    0.10
   8  -1   4    0.98    0.10
   8   0  -4    6.69    0.25
   7   0  -4    2.30    0.16
   6   0  -4   13.33    0.38
   5   0  -4   16.58    0.45
   4   0  -4   13.56    0.85
   4   0  -4   12.91    0.36
   3   0  -4    5.22    0.24
  -2   0   4   41.83    2.12
   1   0  -4   15.87    0.72
  -1   0   4   16.65    0.89
   0   0  -4   10.58    0.56
   0   0   4   12.60    0.68
  -1   0  -4   15.77    0.79
  -1   0  -4   15.67    0.91
   1   0   4   19.29    0.97
  -2   0  -4    8.84    0.54
   2   0   4    8.27    0.58
   3   0   4   32.24    1.76
   4   0   4   93.71    4.72
   5   0   4   15.67    0.61
   6   0   4   17.81    0.50
   6   0   4   18.18    0.55
   6   0   4   17.67    0.69
   6   0   4   18.28    0.66
   7   0   4    1.66    0.13
   7   0   4    1.35    0.14
   8   0   4    1.64    0.12
   8  -1  -4    0.11    0.07
   7  -1  -4    9.88    0.34
   6  -1  -4    7.33    0.24
   5  -1  -4   45.04    1.07
   4  -1  -4   35.94    0.89
  -4   1   4   38.96    2.00
   3  -1  -4  136.43    4.28
  -3   1   4  138.86    6.68
   2  -1  -4    5.88    0.40
   2  -1  -4    5.48    0.25
  -2   1   4    5.90    0.42
   1  -1  -4   88.79    4.50
  -1   1   4   96.52    4.52
   0  -1  -4   80.18    4.10
   0   1   4   88.40    4.14
  -1  -1  -4   24.56    1.28
   1   1   4   23.96    1.33
  -2  -1  -4  201.52    8.38
   2   1   4  209.07    9.90
  -3  -1  -4   54.70    2.26
   3   1   4   50.78    2.77
  -4  -1  -4    1.86    0.22
   5   1   4   17.77    0.65
   6   1   4    4.73    0.22
   6   1   4    4.93    0.26
   6   1   4    5.02    0.19
   7   1   4    2.42    0.08
   7   1   4    2.34    0.16
   8  -2  -4    3.79    0.17
   7  -2  -4    8.96    0.31
   6  -2  -4   16.94    0.46
   5  -2  -4   47.44    1.13
   4  -2  -4   37.82    1.22
  -4   2   4   34.80    1.95
   3  -2  -4   36.56    1.22
  -3   2   4   36.72    1.93
   2  -2  -4   59.70    2.96
   2  -2  -4   59.95    1.90
  -2   2   4   57.72    2.97
   1  -2  -4  102.64    5.06
   1  -2  -4   99.77    3.24
  -1   2   4  109.17    5.10
   0  -2  -4   26.19    0.87
   0  -2  -4   25.99    1.38
   0  -2  -4   25.48    1.14
   0   2   4   25.67    1.43
  -1  -2  -4    0.11    0.09
  -1  -2  -4    0.10    0.06
   1   2   4    0.41    0.16
  -2  -2  -4   66.74    2.86
   2   2   4   68.83    3.46
  -3  -2  -4    7.31    0.44
  -4  -2  -4    9.42    0.54
  -5  -2  -4    7.79    0.47
   5   2   4    7.38    0.34
   6   2   4    0.76    0.08
   6   2   4    0.93    0.12
   5  -3  -4   35.64    0.88
   4  -3  -4   11.42    0.48
   3  -3  -4   17.25    0.65
  -3   3   4   17.49    1.05
   2  -3  -4   54.25    1.68
  -2   3   4   48.03    2.64
   1  -3  -4    2.48    0.17
  -1   3   4    2.45    0.30
   0  -3  -4   20.32    0.96
   0  -3  -4   20.92    1.17
   0   3   4   20.42    1.21
  -1  -3  -4   10.72    0.71
  -1  -3  -4   10.16    0.56
   1   3   4   12.36    0.78
  -2  -3  -4   54.25    2.33
  -3  -3  -4    2.31    0.23
  -4  -3  -4    5.73    0.38
   4   3   4    5.63    0.28
   5   3   4    3.96    0.23
   6   3   4    1.82    0.10
   5  -4  -4   15.29    0.53
   4  -4  -4    0.50    0.12
   3  -4  -4   10.88    0.48
   2  -4  -4   51.26    1.71
   2  -4  -4   51.25    1.08
   1  -4  -4   19.00    0.43
   1  -4  -4   17.82    0.69
   0  -4  -4   28.52    1.29
   0  -4  -4   27.54    0.64
  -1  -4  -4    6.51    0.41
  -2  -4  -4    1.97    0.21
  -3  -4  -4    5.48    0.37
   4   4   4    6.38    0.29
   5   4   4    0.12    0.06
   5  -5  -4    0.07    0.07
   4  -5  -4    3.28    0.25
   4  -5  -4    3.28    0.19
   3  -5  -4   12.15    0.53
   3  -5  -4   11.61    0.43
   3  -5  -4   12.42    0.44
   3  -5  -4    1.05    5.12
   2  -5  -4    2.53    6.24
   1  -5  -4    2.47    0.20
   1  -5  -4    2.45    0.10
   1  -5  -4    2.36    0.16
   0  -5  -4   63.83    1.37
  -1  -5  -4    3.74    0.15
  -1  -5  -4    3.77    0.30
   4  -6  -4    5.03    0.24
   3  -6  -4    4.92    0.23
   2  -6  -4   -0.68    6.19
   1  -6  -4   -0.32    5.64
   0  -6  -4   10.09    8.08
  -1  -6  -4    3.67    0.13
   4  -7  -4    2.05    0.13
   3  -7  -4    2.13    0.13
   2  -7  -4    0.55    3.63
   1  -7  -4    8.78    5.66
   0  -7  -4    9.62    6.17
  -1  -7  -4    3.52    5.65
   0   9  -5    1.02    0.10
   0  -9   5    1.25    0.09
  -1   9  -5    1.85    0.14
   1  -9   5    1.81    0.11
  -2   9  -5    1.27    0.12
   2  -9   5    1.22    0.10
  -3   9  -5    0.22    0.07
  -4   9  -5    0.94    0.10
  -2  -8   5    1.22    0.10
   1   8  -5    2.31    0.16
  -1  -8   5    1.98    0.13
   0   8  -5    0.79    0.12
   0  -8   5    1.03    0.10
  -1   8  -5    5.17    0.26
   1  -8   5    4.37    0.22
  -2   8  -5    3.56    0.23
   2  -8   5    4.03    0.19
   3  -8   5    0.68    0.09
   4  -8   5   12.86    0.48
   4  -8   5   12.89    0.44
   5  -8   5    5.02    0.24
   5  -8   5    5.31    0.22
   2   7  -5    6.19    0.31
  -2  -7   5    6.09    0.25
   1   7  -5    4.27    0.25
  -1  -7   5    4.05    0.25
  -1  -7   5    4.13    0.21
   0   7  -5   18.38    0.68
   0  -7   5   18.48    0.72
   0  -7   5   18.96    0.62
   1  -7   5   14.90    0.51
   1  -7   5   14.81    0.61
   2  -7   5    8.00    0.35
   2  -7   5    7.88    0.39
   2  -7   5    7.86    0.31
   3  -7   5    2.48    0.20
   3  -7   5    2.33    0.16
   3  -7   5    2.34    0.19
   4  -7   5   14.51    0.50
   4  -7   5   14.27    0.54
   5  -7   5   16.17    0.59
   5  -7   5   15.84    0.54
   6  -7   5    0.35    0.08
   6  -7   5    0.42    0.07
   5   6  -5    2.98    0.16
   4   6  -5    0.48    0.10
   4   6  -5    0.55    0.09
   3   6  -5    8.96    0.41
   3   6  -5    9.11    0.37
   2   6  -5    2.66    0.18
  -2  -6   5    2.67    0.25
  -2  -6   5    2.46    0.15
   1   6  -5    5.90    0.28
  -1  -6   5    5.54    0.30
  -1  -6   5    5.41    0.38
   0  -6   5   13.60    0.56
  -1   6  -5   11.91    0.80
   1  -6   5   10.29    0.58
   1  -6   5   11.50    0.49
  -2   6  -5   28.65    1.66
   2  -6   5   29.53    1.29
   2  -6   5   29.11    1.03
  -3   6  -5    3.20    0.40
   3  -6   5    3.57    0.28
   3  -6   5    3.47    0.19
  -4   6  -5    7.47    0.62
   4  -6   5    7.31    0.33
   4  -6   5    7.14    0.30
   5  -6   5    3.39    0.21
   5  -6   5    3.46    0.20
   6  -6   5    2.31    0.17
   6  -6   5    2.22    0.15
   7  -6   5    0.75    0.09
   6   5  -5    0.32    0.06
   6   5  -5    0.41    0.05
   5   5  -5    0.64    0.11
   5   5  -5    0.74    0.08
   5   5  -5    0.70    0.10
   4   5  -5    3.01    0.18
   4   5  -5    2.87    0.21
   3   5  -5   19.11    0.66
   3   5  -5   19.12    0.72
  -3  -5   5   18.13    0.89
  -2  -5   5    3.52    0.28
  -1  -5   5   13.25    0.53
  -1  -5   5   13.50    0.66
   0  -5   5   14.24    0.56
   0  -5   5   14.41    0.69
  -1   5  -5    0.91    0.22
   1  -5   5    1.45    0.18
   1  -5   5    1.39    0.15
  -2   5  -5   91.93    4.78
   2  -5   5   97.84    3.05
   2  -5   5   97.79    3.75
  -3   5  -5   45.78    2.44
  -4   5  -5   19.68    1.24
   4  -5   5   20.62    0.71
   4  -5   5   20.71    0.96
   5  -5   5   52.03    1.67
   5  -5   5   53.26    1.57
   5  -5   5   52.70    1.70
   6  -5   5    1.31    0.14
   6  -5   5    1.42    0.15
   6  -5   5    1.17    0.12
   7  -5   5    0.45    0.09
   7  -5   5    0.42    0.08
   6   4  -5    1.71    0.10
   6   4  -5    1.46    0.13
   5   4  -5    5.92    0.31
   5   4  -5    6.10    0.29
   4   4  -5   20.91    0.73
   4   4  -5   21.52    0.80
   3   4  -5   21.41    0.79
  -2  -4   5   57.90    1.88
  -1  -4   5   20.23    0.88
  -1  -4   5   19.96    0.73
   0   4  -5   62.54    3.19
   0  -4   5   63.59    2.50
   0  -4   5   64.53    2.05
  -1   4  -5    5.17    0.43
   1  -4   5    5.60    0.27
   1  -4   5    5.29    0.32
  -2   4  -5   26.59    1.54
   2  -4   5   28.60    0.97
   2  -4   5   29.13    1.19
  -3   4  -5   13.33    0.84
   3  -4   5   12.38    0.62
  -4   4  -5   29.34    1.63
   4  -4   5   28.33    1.26
   5  -4   5   32.56    1.42
   5  -4   5   33.44    1.08
   5  -4   5   32.82    1.02
   5  -4   5   32.36    1.10
   6  -4   5    9.02    0.36
   6  -4   5    9.22    0.39
   6  -4   5    9.51    0.39
   7  -4   5    7.60    0.33
   7  -4   5    7.42    0.32
   8  -4   5    0.09    0.05
   7   3  -5    0.51    0.08
   6   3  -5    0.17    0.04
   6   3  -5    0.20    0.07
   5   3  -5   15.14    0.56
  -2  -3   5  128.91    4.03
  -1  -3   5   17.12    0.63
   0   3  -5  163.85    7.88
   0  -3   5  163.35    5.08
  -1   3  -5   24.35    1.20
   1  -3   5   20.24    0.75
   1  -3   5   19.86    0.90
  -2   3  -5   16.95    0.95
   2  -3   5   14.94    0.70
  -3   3  -5   29.02    1.55
   3  -3   5   27.02    1.18
  -4   3  -5   78.42    3.96
   4  -3   5   78.65    3.10
   5  -3   5    5.76    0.38
   5  -3   5    5.47    0.27
   6  -3   5   11.51    0.46
   6  -3   5   11.65    0.46
   7  -3   5    3.82    0.22
   7  -3   5    4.10    0.23
   8  -3   5    0.88    0.09
   8  -3   5    0.81    0.09
   7   2  -5    3.11    0.16
   7   2  -5    3.16    0.18
   6   2  -5   11.94    0.39
   6   2  -5   11.99    0.46
   5   2  -5    3.00    0.19
   4   2  -5   15.89    1.03
   4   2  -5   17.05    0.44
   3   2  -5   61.00    1.41
   3   2  -5   62.06    3.11
  -3  -2   5   61.01    1.99
  -2  -2   5   19.26    0.70
  -1  -2   5   20.63    0.73
   0   2  -5   76.64    3.81
   0   2  -5   78.42    3.35
  -1   2  -5   96.76    4.73
  -2   2  -5   33.70    1.76
   2  -2   5   33.26    1.35
  -3   2  -5   82.14    4.08
   3  -2   5   81.70    3.18
   4  -2   5    0.64    0.14
   5  -2   5   17.05    0.62
   5  -2   5   17.89    0.84
   6  -2   5   13.56    0.44
   6  -2   5   13.34    0.51
   6  -2   5   13.61    0.52
   7  -2   5    4.83    0.25
   7  -2   5    4.91    0.25
   8  -2   5    0.47    0.07
   8   1  -5    1.56    0.10
   7   1  -5   10.24    0.34
   6   1  -5    7.58    0.28
   5   1  -5    1.19    0.10
   4   1  -5   15.97    0.42
  -4  -1   5   15.45    1.00
  -3  -1   5   12.78    0.80
  -2  -1   5  310.51   14.79
   1   1  -5   95.36    4.56
  -1  -1   5   92.25    4.56
   0   1  -5  103.24    4.37
   0   1  -5  106.38    4.99
   0  -1   5   98.16    4.97
  -1   1  -5   19.40    0.93
  -1   1  -5   19.83    1.09
   1  -1   5   19.73    1.09
  -2   1  -5   16.13    1.04
   2  -1   5   22.00    1.10
  -3   1  -5   83.90    4.15
   6  -1   5    4.37    0.16
   6  -1   5    5.01    0.25
   6  -1   5    4.50    0.23
   7  -1   5    4.41    0.23
   8   0  -5    2.48    0.14
   7   0  -5    5.38    0.23
   6   0  -5    9.87    0.34
   6   0  -5   10.02    0.30
   5   0  -5   22.90    0.59
   4   0  -5   42.01    0.99
  -4   0   5   41.31    2.20
   3   0  -5   45.18    1.48
  -3   0   5   45.10    2.33
   2   0  -5   77.59    2.54
  -2   0   5   83.50    3.98
   1   0  -5   67.74    2.18
   1   0  -5   65.80    3.39
  -1   0   5   73.08    3.42
   0   0  -5   32.23    1.66
   0   0   5   31.85    1.68
  -1   0  -5   47.75    2.43
   1   0   5   48.85    2.48
  -2   0  -5   50.71    2.43
   2   0   5   44.88    2.47
   3   0   5   26.62    1.53
   5   0   5    8.02    0.35
   6   0   5    4.31    0.25
   6   0   5    4.72    0.17
   7   0   5    0.21    0.07
   8  -1  -5    3.05    0.15
   7  -1  -5    0.83    0.10
   6  -1  -5    3.74    0.19
   6  -1  -5    3.65    0.16
   5  -1  -5   20.88    0.55
   4  -1  -5    7.42    0.24
   4  -1  -5    7.49    0.35
  -4   1   5    7.54    0.57
   3  -1  -5   98.15    3.06
  -3   1   5   95.85    4.79
   2  -1  -5   25.48    1.37
   2  -1  -5   25.34    0.87
  -2   1   5   25.66    1.41
   1  -1  -5   37.26    1.24
   1  -1  -5   36.39    1.94
  -1   1   5   39.44    1.98
   0  -1  -5   63.68    2.63
   0  -1  -5   63.47    2.00
   0  -1  -5   64.44    3.13
   0   1   5   59.84    3.18
  -1  -1  -5   11.61    0.71
  -1  -1  -5   10.62    0.56
   1   1   5   12.70    0.78
  -2  -1  -5    6.56    0.46
  -2  -1  -5    6.59    0.37
   2   1   5    5.45    0.50
  -3  -1  -5   36.24    1.59
   3   1   5   35.40    2.00
   5   1   5   16.09    0.60
   5   1   5   16.03    0.48
   6   1   5    0.47    0.10
   6   1   5    0.44    0.06
   7   1   5    0.28    0.07
   6  -2  -5   44.38    1.07
   5  -2  -5   19.52    0.52
   4  -2  -5   37.22    1.26
   3  -2  -5    0.52    0.10
  -3   2   5    0.09    0.12
   2  -2  -5   54.86    1.78
   2  -2  -5   53.53    2.78
  -2   2   5   55.73    2.82
   1  -2  -5   27.93    0.94
   1  -2  -5   29.15    1.50
  -1   2   5   25.07    1.52
   0  -2  -5    7.47    0.43
   0  -2  -5    7.37    0.54
   0   2   5    8.76    0.61
  -1  -2  -5   20.80    1.16
  -1  -2  -5   20.11    0.95
   1   2   5   20.08    1.21
  -2  -2  -5   11.23    0.57
   2   2   5    9.82    0.75
  -3  -2  -5   29.61    1.35
  -4  -2  -5   11.10    0.60
   5   2   5    0.93    0.12
   6   2   5    1.36    0.09
   6   2   5    1.15    0.12
   6  -3  -5    4.21    0.18
   5  -3  -5    2.48    0.14
   5  -3  -5    2.12    0.15
   4  -3  -5    7.50    0.37
   3  -3  -5   36.09    1.24
   2  -3  -5    2.43    0.18
   2  -3  -5    2.14    0.08
  -2   3   5    2.28    0.32
   1  -3  -5   21.08    0.77
   1  -3  -5   20.94    0.48
  -1   3   5   20.75    1.28
   0  -3  -5    5.12    0.34
   0  -3  -5    5.36    0.44
   0  -3  -5    4.80    0.17
   0   3   5    5.02    0.48
  -1  -3  -5    4.93    0.34
  -1  -3  -5    4.92    0.43
  -2  -3  -5    3.95    0.30
  -3  -3  -5    8.34    0.48
   3   3   5    7.22    0.33
   5   3   5    2.88    0.18
   6   3   5    0.50    0.05
   5  -4  -5    3.85    0.21
   4  -4  -5    2.29    0.20
   4  -4  -5    2.10    0.16
   3  -4  -5    0.56    0.09
   3  -4  -5    0.73    0.13
   2  -4  -5   20.37    0.45
   2  -4  -5   20.42    0.78
   1  -4  -5   38.96    1.36
   1  -4  -5   40.07    0.86
   0  -4  -5    0.38    0.11
   0  -4  -5    0.31    0.06
  -1  -4  -5    2.94    0.26
  -2  -4  -5    1.04    0.17
   5  -5  -5    1.75    0.14
   4  -5  -5    0.03    0.06
   3  -5  -5   -2.44    4.92
   2  -5  -5    9.12    0.44
   2  -5  -5    9.86    6.95
   2  -5  -5    9.50    0.36
   1  -5  -5    7.04    0.19
   1  -5  -5    5.14    7.64
   0  -5  -5    2.50    0.11
  -1  -5  -5   19.93    0.48
   5  -6  -5    4.02    0.19
   4  -6  -5    3.37    0.18
   3  -6  -5    4.54    0.22
   2  -6  -5    9.15    0.35
   2  -6  -5    3.22    5.28
   1  -6  -5   -2.61    5.72
   0  -6  -5   -1.80    6.32
   3  -7  -5    3.87    0.17
   1  -7  -5    7.16    4.03
   0  -9   6    1.41    0.09
  -1   9  -6    2.36    0.15
   1  -9   6    2.53    0.13
  -2   9  -6    3.16    0.18
   2  -9   6    3.10    0.15
  -3   9  -6    0.69    0.09
  -2  -8   6    2.27    0.12
  -1  -8   6    1.67    0.12
   0   8  -6    1.00    0.13
   0  -8   6    1.31    0.11
  -1   8  -6    0.24    0.09
   1  -8   6    0.04    0.05
  -2   8  -6    2.68    0.19
   2  -8   6    2.73    0.16
   3  -8   6    2.51    0.15
   4  -8   6    8.20    0.31
   4  -8   6    8.42    0.34
   5  -8   6    0.36    0.06
   5  -8   6    0.54    0.08
   3   7  -6    2.28    0.15
   2   7  -6    2.11    0.15
   2   7  -6    2.07    0.17
  -2  -7   6    2.34    0.14
   1   7  -6    6.61    0.29
  -1  -7   6    5.93    0.26
   0   7  -6   11.20    0.43
   0  -7   6   10.78    0.40
   0  -7   6    9.91    0.46
   0  -7   6   10.82    0.34
  -1   7  -6    7.59    0.34
   1  -7   6    7.85    0.26
   1  -7   6    7.59    0.38
   1  -7   6    7.59    0.31
  -2   7  -6    8.19    0.36
   2  -7   6    7.65    0.39
   2  -7   6    7.94    0.35
   2  -7   6    7.91    0.25
  -3   7  -6    3.68    0.24
   3  -7   6    4.16    0.21
   3  -7   6    4.23    0.24
  -4   7  -6    9.88    0.43
   4  -7   6   10.84    0.39
   4  -7   6   10.44    0.42
   5  -7   6    6.71    0.27
   5  -7   6    6.35    0.29
   6  -7   6    3.20    0.16
   6  -7   6    3.36    0.18
   5   6  -6    1.59    0.11
   5   6  -6    1.53    0.09
   4   6  -6    0.90    0.11
   3   6  -6   14.45    0.52
   3   6  -6   13.13    0.56
  -3  -6   6   14.13    0.48
   2   6  -6    3.72    0.22
  -2  -6   6    4.16    0.20
   1   6  -6    7.17    0.35
  -1  -6   6    8.39    0.39
  -1  -6   6    8.53    0.32
  -1  -6   6    8.51    0.49
   0   6  -6    2.75    0.20
   0  -6   6    3.52    0.23
   0  -6   6    3.20    0.27
  -1   6  -6    6.17    0.31
   1  -6   6    6.36    0.41
   1  -6   6    6.65    0.34
  -2   6  -6   37.91    2.16
  -2   6  -6   39.73    1.30
   2  -6   6   40.36    1.36
   2  -6   6   39.71    1.67
  -3   6  -6    4.39    0.46
   3  -6   6    4.15    0.15
   3  -6   6    3.87    0.20
   3  -6   6    4.31    0.24
   3  -6   6    4.29    0.32
   4  -6   6    3.05    0.18
   4  -6   6    2.77    0.19
   5  -6   6    3.30    0.19
   5  -6   6    3.12    0.21
   6  -6   6    0.23    0.08
   6  -6   6    0.11    0.06
   7  -6   6    0.86    0.09
   6   5  -6    0.75    0.06
   6   5  -6    0.70    0.08
   5   5  -6    1.75    0.14
   4   5  -6    0.12    0.07
   4   5  -6    0.00    0.07
   3   5  -6   13.47    0.53
   3   5  -6   12.76    0.49
  -3  -5   6   12.39    0.46
   2   5  -6    4.18    0.23
  -2  -5   6    5.13    0.27
  -1  -5   6   11.28    0.48
   0  -5   6   16.27    0.77
   0  -5   6   16.42    0.63
  -1   5  -6   30.08    1.77
   1  -5   6   33.85    1.39
   1  -5   6   33.26    1.13
  -2   5  -6   14.98    0.96
   2  -5   6   14.45    0.71
   2  -5   6   14.13    0.58
  -3   5  -6   10.51    0.76
   3  -5   6   10.64    0.56
  -4   5  -6   36.72    2.10
   4  -5   6   38.68    1.63
   4  -5   6   37.84    1.25
   4  -5   6   37.82    1.16
   5  -5   6    3.53    0.22
   5  -5   6    3.27    0.21
   5  -5   6    3.28    0.20
   6  -5   6    8.20    0.33
   6  -5   6    8.50    0.36
   6  -5   6    8.15    0.35
   7  -5   6    4.71    0.23
   6   4  -6    0.84    0.06
   6   4  -6    0.87    0.10
   5   4  -6    1.65    0.15
   4   4  -6    7.67    0.34
  -2  -4   6   16.56    0.64
  -1  -4   6    1.02    0.14
   0  -4   6   15.70    0.61
  -1   4  -6   17.12    1.03
   1  -4   6   16.96    0.64
  -2   4  -6    3.67    0.39
   2  -4   6    4.54    0.29
  -3   4  -6   53.30    2.87
   3  -4   6   56.58    2.22
  -4   4  -6    1.09    0.27
   4  -4   6    1.77    0.20
   4  -4   6    1.46    0.14
   5  -4   6    6.39    0.29
   5  -4   6    6.13    0.30
   5  -4   6    6.22    0.28
   6  -4   6    8.83    0.38
   6  -4   6    8.85    0.35
   6  -4   6    9.36    0.38
   7  -4   6    0.29    0.07
   7  -4   6    0.18    0.07
   7   3  -6    0.53    0.08
   6   3  -6    0.17    0.07
   6   3  -6    0.24    0.04
   5   3  -6    5.34    0.27
   4   3  -6    8.45    0.36
  -3  -3   6   15.84    0.62
  -2  -3   6   36.65    1.25
  -1  -3   6   10.61    0.44
   0   3  -6   32.02    1.67
   0  -3   6   30.39    1.07
  -1   3  -6   80.74    4.00
   1  -3   6   79.39    2.55
  -2   3  -6   45.79    2.40
  -3   3  -6    5.57    0.50
   3  -3   6    5.98    0.36
  -4   3  -6   75.32    3.85
   4  -3   6   75.61    3.00
   5  -3   6    9.45    0.37
   5  -3   6    9.69    0.40
   5  -3   6    9.53    0.28
   5  -3   6    9.69    0.40
   5  -3   6    9.69    0.54
   6  -3   6    8.40    0.36
   6  -3   6    8.11    0.36
   7  -3   6    2.10    0.15
   7  -3   6    1.97    0.15
   7   2  -6    1.00    0.09
   6   2  -6    0.24    0.07
   6   2  -6    0.20    0.03
   4   2  -6   14.36    0.39
  -3  -2   6   62.31    2.05
  -2  -2   6   13.03    0.53
  -1  -2   6   48.64    1.61
   0   2  -6    6.36    0.47
   0  -2   6    6.08    0.30
  -1   2  -6   64.25    3.24
  -2   2  -6   58.61    2.99
  -3   2  -6    0.21    0.14
   5  -2   6    0.09    0.06
   5  -2   6    0.33    0.09
   5  -2   6    0.35    0.05
   6  -2   6    3.45    0.21
   6  -2   6    3.48    0.12
   7  -2   6    5.48    0.26
   8   1  -6    1.49    0.10
   7   1  -6    3.45    0.17
   6   1  -6    5.16    0.22
   5   1  -6    7.18    0.24
   4   1  -6   12.15    0.35
   3   1  -6    1.70    0.10
  -3  -1   6    1.79    0.25
  -2  -1   6   27.96    1.51
   1   1  -6   41.14    2.09
  -1  -1   6   40.86    2.11
   0   1  -6   47.64    2.45
   0  -1   6   48.88    2.47
  -1   1  -6   94.79    4.67
  -2   1  -6   34.83    1.85
  -3   1  -6    0.77    0.19
   5  -1   6    5.29    0.20
   5  -1   6    5.39    0.26
   5  -1   6    5.37    0.27
   6  -1   6    2.23    0.10
   6  -1   6    1.89    0.16
   7  -1   6    4.46    0.22
   8   0  -6    1.41    0.10
   7   0  -6    4.54    0.21
   6   0  -6    1.41    0.12
   6   0  -6    1.09    0.10
   5   0  -6    6.85    0.23
   4   0  -6   49.21    1.17
   3   0  -6   21.94    0.78
  -3   0   6   20.68    1.23
   2   0  -6   32.88    1.10
  -2   0   6   31.49    1.74
   1   0  -6    7.07    0.50
   1   0  -6    7.47    0.32
  -1   0   6    7.16    0.53
   0   0  -6   49.00    1.63
   0   0  -6   51.01    2.57
   0   0   6   51.78    2.62
  -1   0  -6    8.05    0.58
   1   0   6    9.46    0.64
  -2   0  -6    3.97    0.35
   2   0   6    2.93    0.36
   3   0   6    5.41    0.52
   5   0   6    8.60    0.29
   5   0   6    8.54    0.37
   6   0   6    1.20    0.13
   6   0   6    1.31    0.09
   7   0   6    0.89    0.10
   8  -1  -6    1.32    0.10
   7  -1  -6    6.93    0.26
   6  -1  -6    1.30    0.11
   6  -1  -6    1.38    0.12
   5  -1  -6    0.72    0.08
   4  -1  -6   20.22    0.76
   4  -1  -6   21.05    0.54
   3  -1  -6   20.08    0.73
  -3   1   6   18.99    1.18
   2  -1  -6   22.56    1.26
   2  -1  -6   23.22    0.81
  -2   1   6   21.94    1.30
   1  -1  -6   31.92    1.72
   1  -1  -6   32.23    1.09
  -1   1   6   32.75    1.77
   0  -1  -6   24.69    1.31
   0   1   6   22.25    1.37
  -1  -1  -6    2.73    0.29
  -1  -1  -6    2.58    0.22
   1   1   6    2.52    0.34
  -2  -1  -6  111.17    4.44
  -2  -1  -6  108.07    5.24
   2   1   6  100.32    5.31
   4   1   6    6.36    0.29
   5   1   6    0.41    0.07
   6   1   6    0.95    0.11
   6   1   6    1.04    0.08
   6  -2  -6    2.52    0.13
   5  -2  -6   44.59    1.36
   5  -2  -6   45.72    1.10
   4  -2  -6   93.49    3.00
   3  -2  -6    2.72    0.20
   2  -2  -6   14.41    0.91
   2  -2  -6   13.94    0.34
   2  -2  -6   15.02    0.57
  -2   2   6   14.45    0.96
   1  -2  -6    2.90    0.20
   1  -2  -6    3.13    0.33
  -1   2   6    3.12    0.38
   0  -2  -6    1.55    0.26
   0   2   6    1.59    0.30
  -1  -2  -6   15.37    0.77
  -1  -2  -6   15.52    0.95
  -2  -2  -6   33.91    1.53
  -3  -2  -6   20.22    0.96
   3   2   6   19.30    0.67
   6   2   6    0.19    0.04
   6  -3  -6    4.44    0.18
   5  -3  -6   10.24    0.47
   5  -3  -6   10.57    0.40
   5  -3  -6   10.53    0.33
   4  -3  -6   13.41    0.48
   4  -3  -6    6.07    5.44
   4  -3  -6   13.83    0.57
   3  -3  -6   22.57    0.85
   2  -3  -6   17.93    0.41
   2  -3  -6   17.39    0.69
   1  -3  -6    6.40    0.19
   1  -3  -6    6.67    0.33
   0  -3  -6    8.13    0.24
  -1  -3  -6    2.95    0.26
  -2  -3  -6    4.31    0.33
  -3  -3  -6    1.07    0.17
   3   3   6    0.75    0.11
   5  -4  -6    1.11    0.10
   5  -4  -6    1.07    0.12
   4  -4  -6    1.91    0.16
   3  -4  -6    7.95    0.33
   3  -4  -6    2.08    5.79
   3  -4  -6    7.92    0.40
   2  -4  -6    7.55    7.16
   2  -4  -6   11.86    0.27
   2  -4  -6   11.79    0.43
   2  -4  -6   11.29    0.51
   1  -4  -6   -1.39    6.73
   1  -4  -6    0.13    0.04
   0  -4  -6   51.79    1.13
  -1  -4  -6    0.60    0.07
   3   4   6    2.27    0.15
   6  -5  -6    0.86    0.09
   5  -5  -6    7.71    0.30
   4  -5  -6    6.51    0.28
   3  -5  -6   10.40    5.57
   3  -5  -6    5.70    0.26
   2  -5  -6    0.25    0.07
   2  -5  -6   -0.98    5.13
   1  -5  -6    4.03    0.12
   1  -5  -6    9.40    7.62
   0  -5  -6   14.19    8.76
  -1  -5  -6    0.51    0.06
   2   5   6    2.40    0.15
   4  -6  -6    9.25    0.33
   3  -6  -6    1.75    0.12
   2  -6  -6   10.16    4.76
   2  -6  -6    6.23    0.25
   1  -6  -6    8.06    5.53
   0  -6  -6   -0.17    5.18
  -1  -6  -6   -2.82    5.03
   1  -9   7    0.10    0.04
  -2  -8   7    2.27    0.12
   1   8  -7    1.64    0.12
  -1  -8   7    2.13    0.12
   0   8  -7    1.47    0.13
   0  -8   7    1.60    0.12
  -1   8  -7    0.16    0.08
   1  -8   7    0.20    0.06
  -2   8  -7    2.49    0.18
  -2   8  -7    2.23    0.16
  -3   8  -7    0.98    0.12
  -4   8  -7    0.56    0.09
   4  -8   7    0.47    0.08
   4  -8   7    0.44    0.07
   5  -8   7    1.60    0.11
   3   7  -7    0.06    0.05
  -3  -7   7    0.09    0.05
   2   7  -7    0.16    0.08
   2   7  -7    0.25    0.07
  -2  -7   7    0.27    0.07
   1   7  -7    0.96    0.11
  -1  -7   7    0.74    0.10
   0   7  -7    0.22    0.08
   0  -7   7    0.37    0.07
   0  -7   7    0.19    0.07
  -1   7  -7    5.55    0.28
   1  -7   7    5.74    0.21
   1  -7   7    5.41    0.25
  -2   7  -7    7.22    0.33
   2  -7   7    6.95    0.23
  -3   7  -7    1.61    0.17
   3  -7   7    1.60    0.13
   3  -7   7    1.74    0.16
  -4   7  -7    3.13    0.22
   4  -7   7    3.72    0.19
   4  -7   7    3.82    0.21
  -5   7  -7    6.35    0.29
   5  -7   7    6.24    0.27
   5  -7   7    5.78    0.25
   6  -7   7    2.96    0.16
   5   6  -7    0.10    0.04
   5   6  -7    0.08    0.05
   4   6  -7    3.06    0.18
   3   6  -7    2.95    0.20
   3   6  -7    2.77    0.18
  -3  -6   7    3.28    0.17
   2   6  -7   18.23    0.65
  -2  -6   7   18.60    0.61
  -2  -6   7   18.26    0.71
   1   6  -7    7.60    0.35
  -1  -6   7    8.23    0.39
  -1  -6   7    7.62    0.32
   0   6  -7   14.51    0.55
   0  -6   7   13.89    0.50
   0  -6   7   15.08    0.61
  -1   6  -7    6.07    0.31
   1  -6   7    6.94    0.35
  -2   6  -7    4.57    0.27
  -2   6  -7    4.84    0.51
   2  -6   7    5.41    0.30
   2  -6   7    4.79    0.19
   2  -6   7    4.91    0.35
   3  -6   7    8.92    0.38
   3  -6   7    9.04    0.35
   3  -6   7    8.92    0.27
   4  -6   7    6.81    0.31
   4  -6   7    6.85    0.29
   5  -6   7    0.08    0.07
   5  -6   7    0.12    0.06
   6  -6   7    0.70    0.10
   6  -6   7    0.48    0.08
   6   5  -7    0.33    0.03
   5   5  -7    0.22    0.07
   4   5  -7    0.37    0.09
   3   5  -7    3.96    0.22
  -3  -5   7    3.65    0.20
   2   5  -7   27.73    0.92
  -2  -5   7   26.84    0.86
  -2  -5   7   26.91    0.98
   1   5  -7    8.59    0.36
  -1  -5   7    7.72    0.38
   0  -5   7   11.16    0.49
  -1   5  -7    1.92    0.33
   1  -5   7    1.87    0.17
  -2   5  -7   30.16    1.74
  -3   5  -7   15.01    1.01
   3  -5   7   15.32    0.52
   3  -5   7   14.78    0.75
  -4   5  -7    0.66    0.24
   4  -5   7    0.83    0.12
   4  -5   7    0.71    0.06
   4  -5   7    0.72    0.10
   5  -5   7   20.14    0.73
   5  -5   7   20.89    0.68
   6  -5   7    4.22    0.22
   6  -5   7    4.42    0.21
   7  -5   7    4.73    0.22
   6   4  -7    0.37    0.04
   6   4  -7    0.22    0.07
   5   4  -7    0.97    0.12
   4   4  -7    4.20    0.23
  -4  -4   7    4.25    0.22
   3   4  -7    3.11    0.20
  -2  -4   7   26.94    0.98
  -1  -4   7    5.61    0.31
   0  -4   7    2.66    0.21
  -1   4  -7    7.22    0.59
   1  -4   7    7.60    0.36
  -2   4  -7   42.95    2.32
  -3   4  -7   38.16    2.11
  -4   4  -7    1.21    0.29
   4  -4   7    1.26    0.13
   4  -4   7    1.35    0.14
   5  -4   7   16.79    0.62
   5  -4   7   17.29    0.45
   5  -4   7   16.77    0.62
   5  -4   7   17.60    0.59
   6  -4   7    3.06    0.19
   6  -4   7    3.12    0.19
   6  -4   7    3.10    0.18
   7  -4   7    2.79    0.16
   6   3  -7    0.74    0.10
   6   3  -7    0.73    0.05
   5   3  -7    2.23    0.17
  -4  -3   7    9.61    0.39
  -3  -3   7    0.66    0.13
  -2  -3   7   28.74    1.03
  -1  -3   7   15.99    0.63
   0   3  -7    7.06    0.57
   0  -3   7    8.35    0.37
  -1   3  -7   29.81    1.60
   1  -3   7   27.09    1.00
  -2   3  -7    0.50    0.19
  -3   3  -7   18.96    1.18
  -4   3  -7   14.09    0.90
   4  -3   7   11.80    0.45
   5  -3   7   13.34    0.47
   5  -3   7   13.17    0.37
   5  -3   7   13.03    0.50
   5  -3   7   12.58    0.50
   6  -3   7    2.13    0.16
   6  -3   7    1.72    0.14
   6  -3   7    2.21    0.17
   7  -3   7    2.65    0.16
   7   2  -7    0.13    0.05
   6   2  -7    0.77    0.09
   5   2  -7    2.89    0.16
   4   2  -7    0.30    0.06
  -3  -2   7   31.16    1.12
  -2  -2   7    7.25    0.36
  -1  -2   7   47.00    1.58
   0   2  -7   25.98    1.42
   0  -2   7   25.37    0.92
  -1   2  -7   15.18    0.94
  -2   2  -7    1.79    0.26
  -3   2  -7   24.15    1.40
   4  -2   7   10.47    0.40
   5  -2   7   12.55    0.46
   5  -2   7   12.80    0.37
   6  -2   7    2.15    0.16
   6  -2   7    2.12    0.09
   7  -2   7    3.40    0.18
   7   1  -7    0.24    0.06
   6   1  -7    6.58    0.25
   5   1  -7    6.45    0.26
   5   1  -7    6.66    0.23
   4   1  -7   15.72    0.43
   3   1  -7   32.05    0.79
  -3  -1   7   32.97    1.79
  -2  -1   7    0.65    0.19
   1   1  -7   73.43    3.59
  -1  -1   7   70.16    3.62
   0   1  -7    1.93    0.24
  -1   1  -7    8.69    0.61
  -2   1  -7   35.94    1.93
  -3   1  -7   11.78    0.78
   4  -1   7   17.32    0.59
   5  -1   7   10.69    0.33
   5  -1   7   10.97    0.41
   6  -1   7   11.15    0.32
   6  -1   7   11.14    0.43
   7   0  -7    1.04    0.10
   6   0  -7   -0.03    0.06
   6   0  -7   -0.06    0.04
   5   0  -7    3.26    0.19
   5   0  -7    3.62    0.16
   5   0  -7    3.64    0.20
   4   0  -7   29.38    0.74
   2   0  -7   46.87    1.56
  -2   0   7   46.88    2.48
   1   0  -7   98.68    4.88
   1   0  -7  100.03    3.13
  -1   0   7   97.89    4.93
   0   0  -7   40.58    2.11
   0   0   7   39.13    2.17
  -1   0  -7   62.56    3.14
   1   0   7   60.21    3.18
  -2   0  -7   60.08    3.08
   4   0   7    9.41    0.37
   5   0   7    5.45    0.25
   5   0   7    5.08    0.20
   6   0   7    1.24    0.08
   7  -1  -7    6.02    0.23
   6  -1  -7    5.08    0.20
   6  -1  -7    5.52    0.22
   5  -1  -7   14.56    0.46
   5  -1  -7   14.08    0.50
   5  -1  -7   14.98    0.42
   4  -1  -7    1.37    0.17
   4  -1  -7    1.42    0.14
   4  -1  -7    1.49    0.11
   3  -1  -7    3.16    0.22
   2  -1  -7   29.99    1.68
   2  -1  -7   31.73    1.08
   2  -1  -7   30.38    0.68
   1  -1  -7    4.42    0.25
   1  -1  -7    4.33    0.40
   1  -1  -7    4.32    0.14
  -1   1   7    3.41    0.43
   0  -1  -7   15.20    0.92
   0   1   7   13.76    0.97
  -1  -1  -7   43.27    1.88
  -1  -1  -7   42.83    2.27
  -2  -1  -7   18.12    1.09
   3   1   7   14.15    0.51
   4   1   7    9.63    0.38
   5   1   7    0.14    0.06
   6   1   7    2.42    0.10
   5  -2  -7   15.55    0.53
   5  -2  -7   15.35    0.44
   4  -2  -7   17.91    0.70
   4  -2  -7   17.75    0.60
   4  -2  -7   14.84    7.34
   3  -2  -7   33.78    1.19
   2  -2  -7    6.86    0.19
   2  -2  -7    6.87    0.35
   2  -2  -7    6.83    0.56
   1  -2  -7    0.19    0.14
   1  -2  -7    0.09    0.04
   1  -2  -7    0.08    0.08
   0  -2  -7    9.69    0.27
   0  -2  -7    9.40    0.68
  -1  -2  -7   11.62    0.62
  -1  -2  -7   11.23    0.77
  -2  -2  -7    3.03    0.27
   2   2   7    3.44    0.21
   3   2   7    3.33    0.21
   4   2   7    9.27    0.35
   6  -3  -7   11.80    0.41
   5  -3  -7    6.29    0.28
   5  -3  -7    6.56    0.23
   4  -3  -7   10.44    5.80
   4  -3  -7   17.38    0.69
   4  -3  -7   16.95    0.58
   3  -3  -7   18.66    8.49
   3  -3  -7   24.13    0.92
   3  -3  -7   25.13    0.79
   2  -3  -7    3.94    0.27
   2  -3  -7   -1.61    6.00
   2  -3  -7    4.42    0.13
   2  -3  -7    4.54    0.23
   1  -3  -7   30.69   10.33
   1  -3  -7   25.80    0.59
   0  -3  -7    1.63    0.10
   2   3   7    0.78    0.11
   3   3   7    6.68    0.29
   6  -4  -7    2.21    0.13
   5  -4  -7    8.64    0.33
   4  -4  -7    6.11    0.27
   3  -4  -7    4.62    6.32
   3  -4  -7    9.66    0.37
   2  -4  -7   15.12    7.78
   2  -4  -7   10.49    0.39
   1  -4  -7    2.80    6.68
   1  -4  -7    3.21    0.11
   0  -4  -7    0.84    0.07
  -1  -4  -7    8.44    0.24
   2   4   7    1.09    0.11
   3   4   7    1.66    0.12
   5  -5  -7    4.57    0.20
   4  -5  -7    0.70    0.09
   3  -5  -7    2.94    0.17
   2  -5  -7   -1.92    4.83
   1  -5  -7    3.30    5.88
   0  -5  -7    0.78    6.07
   1   5   7    7.68    0.30
   1  -6  -7    3.19    4.04
  -2  -8   8    0.80    0.07
   1   8  -8    0.21    0.06
  -1  -8   8    0.17    0.05
   0   8  -8    5.36    0.24
   0  -8   8    5.33    0.22
  -1   8  -8    0.71    0.10
   1  -8   8    0.46    0.07
  -2   8  -8    0.51    0.09
  -3   8  -8    1.72    0.14
   4  -8   8    0.93    0.09
   3   7  -8    0.42    0.07
  -3  -7   8    0.54    0.07
   2   7  -8    0.39    0.08
  -2  -7   8    0.53    0.08
   1   7  -8    3.25    0.19
  -1  -7   8    2.78    0.17
   0   7  -8    1.18    0.14
   0  -7   8    1.43    0.12
  -1   7  -8    2.82    0.19
   1  -7   8    2.53    0.13
  -2   7  -8   13.51    0.51
   2  -7   8   12.91    0.38
  -3   7  -8    2.54    0.19
  -4   7  -8    4.58    0.25
   4  -7   8    4.34    0.22
   4  -7   8    4.22    0.20
  -5   7  -8    5.69    0.26
   5  -7   8    5.22    0.24
   5  -7   8    5.40    0.22
   5   6  -8    0.45    0.04
   4   6  -8    2.08    0.14
   3   6  -8    1.84    0.14
  -3  -6   8    1.87    0.14
   2   6  -8    5.82    0.28
  -2  -6   8    5.44    0.25
   1   6  -8    7.41    0.33
  -1  -6   8    6.97    0.36
  -1  -6   8    7.23    0.31
   0   6  -8    7.69    0.34
   0  -6   8    7.44    0.31
   0  -6   8    7.08    0.37
  -1   6  -8    0.63    0.11
   1  -6   8    1.21    0.16
  -2   6  -8   14.12    0.56
   2  -6   8   14.83    0.42
  -3   6  -8    3.54    0.23
   3  -6   8    2.90    0.18
   3  -6   8    3.04    0.13
   4  -6   8    2.86    0.18
   5  -6   8    7.52    0.30
   5  -6   8    7.29    0.31
   6  -6   8    0.23    0.06
   6  -6   8    0.26    0.06
   5   5  -8    3.52    0.18
   4   5  -8    0.71    0.10
  -4  -5   8    1.09    0.11
   3   5  -8    0.92    0.12
  -3  -5   8    0.87    0.11
   2   5  -8    2.37    0.18
  -2  -5   8    2.97    0.22
  -2  -5   8    2.91    0.18
   1   5  -8    6.30    0.31
  -1  -5   8    6.59    0.28
  -1  -5   8    6.35    0.34
   0   5  -8    1.31    0.14
   0  -5   8    0.92    0.14
  -1   5  -8   18.29    1.15
  -1   5  -8   17.05    0.65
  -2   5  -8    4.78    0.28
  -2   5  -8    5.24    0.52
  -3   5  -8    2.27    0.39
   3  -5   8    2.85    0.17
   3  -5   8    2.65    0.14
   4  -5   8   24.26    0.64
   4  -5   8   24.13    0.78
   5  -5   8    0.06    0.06
   6  -5   8    1.13    0.11
   6  -5   8    1.08    0.10
   6   4  -8    1.06    0.10
   5   4  -8    1.10    0.11
   4   4  -8    0.13    0.08
  -4  -4   8    0.16    0.07
   3   4  -8   21.24    0.73
  -3  -4   8   20.68    0.70
  -3  -4   8   20.24    0.80
   2   4  -8   22.35    0.77
  -2  -4   8   21.69    0.84
  -1  -4   8    1.38    0.18
   0  -4   8   45.55    1.56
  -1   4  -8   34.81    1.97
   1  -4   8   35.94    1.24
  -2   4  -8    8.10    0.66
  -3   4  -8    6.38    0.57
   3  -4   8    6.16    0.27
   4  -4   8    5.66    0.20
   4  -4   8    5.49    0.26
   5  -4   8    4.75    0.15
   5  -4   8    4.68    0.23
   6  -4   8    4.64    0.23
   6  -4   8    4.52    0.21
  -4  -3   8    3.92    0.22
  -3  -3   8    0.00    0.08
  -2  -3   8    2.68    0.22
  -1  -3   8   33.62    1.19
   0   3  -8   16.97    1.03
   0  -3   8   15.88    0.65
  -1   3  -8    5.22    0.48
  -2   3  -8    1.94    0.33
  -3   3  -8   29.34    1.72
   3  -3   8   31.14    0.94
   4  -3   8    6.62    0.29
   4  -3   8    6.62    0.23
   5  -3   8    1.54    0.14
   5  -3   8    1.51    0.10
   6  -3   8    6.67    0.27
   7   2  -8    1.06    0.08
   6   2  -8    0.86    0.09
   5   2  -8    2.85    0.16
  -5  -2   8    2.64    0.20
   4   2  -8    2.38    0.15
   4   2  -8    2.36    0.16
  -3  -2   8    8.55    0.44
  -2  -2   8   19.02    0.76
  -1  -2   8   25.38    0.95
   0   2  -8   22.77    1.32
   0  -2   8   23.32    0.86
  -1   2  -8    6.37    0.53
  -2   2  -8   29.31    1.66
  -3   2  -8   12.92    0.86
   3  -2   8   12.04    0.45
   4  -2   8   13.39    0.41
   4  -2   8   14.28    0.49
   5  -2   8   21.12    0.58
   5  -2   8   21.45    0.70
   6  -2   8    0.70    0.09
   7   1  -8    0.37    0.06
   6   1  -8    0.84    0.09
   5   1  -8   10.55    0.32
   5   1  -8   10.86    0.36
   4   1  -8    2.62    0.18
   4   1  -8    2.14    0.15
   4   1  -8    2.54    0.13
   4   1  -8    2.56    0.18
   1   1  -8    0.55    0.18
   0   1  -8    5.83    0.49
  -1   1  -8   19.81    1.18
  -2   1  -8    1.64    0.28
  -3   1  -8    2.47    0.33
   3  -1   8    2.34    0.17
   4  -1   8   24.21    0.79
   5  -1   8    1.89    0.11
   5  -1   8    1.73    0.14
   6  -1   8    5.35    0.16
   7   0  -8    1.79    0.12
   6   0  -8    5.69    0.23
   5   0  -8    7.67    0.26
   5   0  -8    7.88    0.32
   5   0  -8    8.03    0.30
   4   0  -8    8.10    0.26
   4   0  -8    7.66    0.34
   4   0  -8    7.39    0.31
   4   0  -8    7.73    0.30
   3   0  -8   51.35    1.22
   2   0  -8   12.00    0.31
   1   0  -8   10.98    0.29
   1   0  -8   11.11    0.74
   0   0  -8   65.42    3.34
  -2   0  -8    2.28    0.31
   2   0   8    2.58    0.17
   3   0   8    7.94    0.33
   4   0   8    7.83    0.33
   5   0   8    3.48    0.15
   5   0   8    2.92    0.17
   6   0   8    0.07    0.03
   7  -1  -8    4.98    0.19
   6  -1  -8    5.90    0.23
   5  -1  -8    2.53    0.14
   5  -1  -8    2.54    0.17
   5  -1  -8    2.52    0.16
   4  -1  -8    5.60    0.26
   4  -1  -8    5.22    0.27
   4  -1  -8    5.83    0.24
   4  -1  -8    5.63    0.21
   3  -1  -8   25.88    0.82
   3  -1  -8   25.95    0.95
   3  -1  -8   25.41    0.84
   2  -1  -8    0.72    0.12
   2  -1  -8    0.59    0.06
   2  -1  -8    0.55    0.19
   1  -1  -8    2.07    0.10
   1  -1  -8    1.66    0.18
   1  -1  -8    1.85    0.31
   0  -1  -8   30.02    1.68
  -1  -1  -8    6.21    0.53
  -1  -1  -8    6.41    0.29
   1   1   8    6.70    0.29
  -2  -1  -8    3.44    0.38
   2   1   8    3.17    0.20
   3   1   8    8.83    0.36
   4   1   8    8.08    0.32
   5   1   8    2.29    0.12
   6  -2  -8    2.76    0.16
   5  -2  -8    1.92    0.12
   5  -2  -8    1.97    0.15
   4  -2  -8    4.04    6.37
   4  -2  -8    5.72    0.26
   3  -2  -8    5.91    7.50
   3  -2  -8    4.03    0.27
   3  -2  -8    4.48    0.23
   2  -2  -8   24.34    0.55
   2  -2  -8   23.82    9.31
   2  -2  -8   23.81    0.90
   2  -2  -8   24.30    0.78
   1  -2  -8   23.83    1.44
   1  -2  -8   25.44    0.57
   0  -2  -8    9.28    0.71
   0  -2  -8   10.09    0.27
   1   2   8    2.12    0.17
   2   2   8   10.80    0.42
   3   2   8    1.52    0.14
   4   2   8    7.22    0.28
   6  -3  -8    4.08    0.19
   5  -3  -8    3.89    0.20
   4  -3  -8   14.95    0.52
   3  -3  -8    6.41    7.17
   3  -3  -8   10.02    0.38
   2  -3  -8   10.11    0.24
   2  -3  -8   10.24    0.39
   2  -3  -8    8.67    7.69
   1  -3  -8   -8.34    5.67
   0  -3  -8    5.29    0.17
   1   3   8    2.55    0.18
   2   3   8    0.73    0.10
   3   3   8    0.98    0.10
   5  -4  -8    2.68    0.15
   4  -4  -8    0.48    0.08
   3  -4  -8    3.03    0.18
   3  -4  -8    7.43    5.04
   2  -4  -8   23.59    8.42
   1  -4  -8   -7.74    5.67
   0  -4  -8    5.94    0.17
   1   4   8    0.52    0.08
   2   4   8    0.61    0.08
   3  -5  -8    2.06    0.12
   2  -5  -8    0.70    3.96
   1  -5  -8    1.24    4.87
  -1   5   8    3.48    0.17
   0  -5  -8    3.04    5.17
  -1  -8   9    0.10    0.04
   0   8  -9    3.20    0.17
   0  -8   9    2.97    0.15
  -1   8  -9    1.83    0.13
  -2   8  -9    1.91    0.14
  -3  -7   9    0.90    0.08
   2   7  -9    2.38    0.14
  -2  -7   9    2.34    0.14
   1   7  -9    1.50    0.13
  -1  -7   9    1.66    0.12
   0   7  -9    0.79    0.11
   0  -7   9    0.64    0.09
  -1   7  -9    3.05    0.19
   1  -7   9    3.41    0.14
  -2   7  -9    2.64    0.17
   2  -7   9    2.07    0.11
  -3   7  -9    3.89    0.21
   3  -7   9    3.63    0.12
   4  -7   9    4.88    0.21
   4   6  -9    0.67    0.08
  -4  -6   9    0.72    0.08
   3   6  -9    2.32    0.15
  -3  -6   9    2.10    0.14
   2   6  -9    0.69    0.10
  -2  -6   9    0.99    0.11
   1   6  -9    5.49    0.27
  -1  -6   9    5.33    0.25
   0   6  -9   19.81    0.70
   0  -6   9   19.37    0.65
  -1   6  -9    2.94    0.20
  -2   6  -9   10.00    0.42
   2  -6   9   10.10    0.31
  -3   6  -9   18.89    0.67
   3  -6   9   18.10    0.50
  -4   6  -9    0.77    0.12
   4  -6   9    1.03    0.10
  -5   6  -9    0.24    0.08
   5  -6   9    0.31    0.06
   4   5  -9    7.19    0.30
  -4  -5   9    7.22    0.29
   3   5  -9    4.70    0.24
  -3  -5   9    5.42    0.24
   2   5  -9    2.87    0.19
  -2  -5   9    3.02    0.19
   1   5  -9    1.92    0.18
  -1  -5   9    2.32    0.20
  -1  -5   9    2.03    0.16
   0   5  -9   19.49    0.70
  -1   5  -9    5.68    0.29
   1  -5   9    5.61    0.31
  -2   5  -9    4.79    0.27
   2  -5   9    4.43    0.20
  -3   5  -9    7.98    0.36
   3  -5   9    7.61    0.26
   3  -5   9    7.57    0.31
   4  -5   9    3.37    0.18
   4  -5   9    3.14    0.13
   5  -5   9    1.30    0.12
  -4  -4   9    0.41    0.09
  -3  -4   9    2.50    0.19
  -2  -4   9   22.22    0.75
  -2  -4   9   23.12    0.88
  -1  -4   9   10.75    0.49
  -1  -4   9   10.15    0.40
   0  -4   9    8.89    0.44
  -1   4  -9    4.00    0.44
   3  -4   9    5.15    0.24
   3  -4   9    4.75    0.20
   4  -4   9    9.62    0.30
   4  -4   9    9.77    0.37
   5  -4   9    6.63    0.27
   5  -4   9    6.54    0.19
   6  -4   9    0.16    0.05
  -5  -3   9    3.01    0.18
   4   3  -9    1.50    0.12
  -4  -3   9    1.58    0.15
   3   3  -9    3.00    0.17
  -3  -3   9    3.78    0.27
  -3  -3   9    3.42    0.22
  -2  -3   9   11.11    0.51
  -2  -3   9   10.63    0.43
  -1  -3   9    5.39    0.32
   0   3  -9    2.13    0.31
   0  -3   9    2.30    0.21
  -1   3  -9   29.63    1.70
  -2   3  -9    6.47    0.58
   2  -3   9    7.21    0.29
   3  -3   9   11.56    0.42
   4  -3   9   13.18    0.40
   4  -3   9   13.56    0.48
   5  -3   9    1.68    0.09
   5  -3   9    1.72    0.13
   6  -3   9    1.07    0.09
   6   2  -9    0.85    0.08
   5   2  -9    0.43    0.07
  -5  -2   9    0.63    0.11
   4   2  -9    0.50    0.08
   4   2  -9    0.26    0.07
   3   2  -9   10.66    0.41
  -3  -2   9   10.38    0.50
   2   2  -9    3.41    0.19
  -2  -2   9    3.23    0.26
  -1  -2   9    6.09    0.35
   0   2  -9   13.77    0.94
   0  -2   9   15.90    0.63
  -1   2  -9    9.55    0.37
  -1   2  -9    9.56    0.70
  -2   2  -9    6.44    0.55
   2  -2   9    6.27    0.28
   3  -2   9    1.20    0.12
   4  -2   9    5.02    0.24
   4  -2   9    5.21    0.20
   5  -2   9    1.44    0.09
   5  -2   9    1.37    0.12
   6   1  -9    0.73    0.08
   5   1  -9    1.84    0.14
   4   1  -9   11.07    0.37
   4   1  -9   10.98    0.41
   4   1  -9   11.16    0.42
  -4  -1   9   10.03    0.51
   3   1  -9   18.38    0.63
   3   1  -9   17.82    0.61
   2   1  -9    3.67    0.21
   1   1  -9    0.10    0.07
   1   1  -9    0.10    0.13
   0   1  -9   13.46    0.49
   0   1  -9   13.46    0.89
  -1   1  -9    5.39    0.26
  -1   1  -9    5.30    0.49
  -2   1  -9   13.07    0.89
   2  -1   9   13.37    0.47
   3  -1   9   10.00    0.39
   4  -1   9    2.41    0.16
   5  -1   9    1.15    0.09
   5  -1   9    1.21    0.11
   6   0  -9    0.06    0.06
   5   0  -9    2.82    0.17
   5   0  -9    2.82    0.16
   4   0  -9    9.35    0.36
   4   0  -9    9.01    0.29
   4   0  -9    9.31    0.38
   4   0  -9    9.35    0.33
   3   0  -9    0.72    7.71
   3   0  -9    4.09    0.22
   3   0  -9    4.18    0.24
   2   0  -9    5.17    0.26
   2   0  -9    5.65    0.26
   1   0  -9   24.76    0.58
   1   0  -9   24.17    0.81
   0   0  -9    3.89    0.22
   0   0  -9    3.91    0.41
  -1   0  -9    6.66    0.53
  -1   0  -9    6.55    0.29
   1   0   9    5.60    0.27
   2   0   9   19.89    0.66
   3   0   9    0.20    0.07
   4   0   9    2.59    0.17
   5   0   9    4.07    0.15
   6  -1  -9    0.36    0.07
   6  -1  -9    0.24    0.06
   5  -1  -9    2.41    0.16
   5  -1  -9    2.46    0.14
   4  -1  -9    4.49    0.23
   4  -1  -9    4.63    0.21
   4  -1  -9    4.84    0.23
   4  -1  -9    4.52    0.18
   3  -1  -9    4.49    0.23
   3  -1  -9    4.09    0.23
   3  -1  -9    3.54    7.39
   2  -1  -9   21.70    0.71
   2  -1  -9   16.97    9.37
   2  -1  -9   21.82    0.73
   2  -1  -9   21.97    0.51
   1  -1  -9    5.63    0.27
   1  -1  -9    5.50    0.50
   1  -1  -9    5.71    0.19
   0  -1  -9    2.58    0.17
  -1  -1  -9    4.11    0.21
   1   1   9    3.70    0.21
  -2  -1  -9    4.97    0.25
   2   1   9    5.77    0.26
  -3  -1  -9    1.55    0.13
   3   1   9    1.99    0.15
  -4  -1  -9    4.07    0.19
   4   1   9    3.42    0.18
   6  -2  -9    0.30    0.07
   5  -2  -9    3.67    0.19
   4  -2  -9    4.01    0.21
   3  -2  -9   15.95    0.55
   3  -2  -9   18.01    8.16
   2  -2  -9   -1.32    7.08
   1  -2  -9    6.38    0.19
   0  -2  -9    6.95    0.22
   0   2   9    7.43    0.31
   1   2   9    1.39    0.14
   2   2   9    1.35    0.13
   3   2   9    2.44    0.14
   5  -3  -9    0.90    0.09
   4  -3  -9    2.88    0.17
   3  -3  -9   12.25    6.43
   3  -3  -9   18.81    0.62
   2  -3  -9    4.46    7.28
   1  -3  -9    0.80    7.44
   0  -3  -9    2.24    0.10
   0   3   9    2.51    0.16
  -1  -3  -9    0.88    0.07
   1   3   9    1.13    0.11
   2   3   9    0.91    0.09
   4  -4  -9    1.87    0.12
   3  -4  -9    1.38    0.11
   2  -4  -9   -3.18    4.44
   1  -4  -9    3.57    6.16
   0  -4  -9   -0.30    5.55
  -2  -7  10    0.19    0.05
   1   7 -10    1.22    0.11
  -1  -7  10    1.39    0.10
   0   7 -10    1.69    0.13
   0  -7  10    1.77    0.12
  -1   7 -10    2.03    0.15
   1  -7  10    2.32    0.11
  -2   7 -10    3.56    0.20
   2  -7  10    3.85    0.14
  -3   7 -10    1.57    0.12
   3   6 -10    1.30    0.11
  -3  -6  10    1.15    0.10
   2   6 -10    0.39    0.08
  -2  -6  10    0.47    0.08
   1   6 -10    5.07    0.24
  -1  -6  10    5.16    0.23
   0   6 -10    6.62    0.30
  -1   6 -10    3.11    0.19
  -2   6 -10   14.13    0.52
   2  -6  10   14.30    0.41
  -3   6 -10    1.61    0.15
   3  -6  10    1.99    0.09
  -4   6 -10    1.27    0.13
   4  -6  10    1.07    0.10
  -4  -5  10    2.00    0.13
  -3  -5  10    1.75    0.14
  -2  -5  10    4.92    0.24
  -1  -5  10    7.58    0.31
   2  -5  10    8.34    0.28
   3  -5  10    4.58    0.18
   4  -5  10    4.39    0.21
   4  -5  10    4.50    0.15
   5  -5  10    0.34    0.06
  -5  -4  10    0.20    0.06
  -4  -4  10    3.08    0.18
  -3  -4  10    1.03    0.12
  -2  -4  10    0.45    0.10
  -1  -4  10    2.49    0.22
  -1  -4  10    2.44    0.18
   0  -4  10    6.07    0.34
   3  -4  10    1.72    0.14
   3  -4  10    1.73    0.12
   4  -4  10    4.32    0.21
   4  -4  10    4.46    0.16
   5  -4  10    1.23    0.10
   5   3 -10    1.37    0.10
  -5  -3  10    1.64    0.13
   4   3 -10    0.54    0.08
  -4  -3  10    0.68    0.11
   3   3 -10    8.05    0.29
  -3  -3  10    8.00    0.35
  -2  -3  10   10.13    0.41
  -1  -3  10    2.10    0.23
   0  -3  10    2.83    0.24
  -3   3 -10    2.35    0.17
   3  -3  10    2.77    0.17
   4  -3  10    2.02    0.14
   4  -3  10    2.19    0.12
  -5   3 -10    0.12    0.06
   5  -3  10    0.27    0.06
   5  -3  10    0.24    0.04
   6   2 -10    0.30    0.05
   5   2 -10    0.19    0.06
  -5  -2  10   -0.01    0.07
   4   2 -10    0.60    0.09
  -4  -2  10    0.99    0.12
   3   2 -10    1.27    0.13
   3   2 -10    1.40    0.12
   2   2 -10    0.78    0.10
  -2  -2  10    0.50    0.14
   1   2 -10   13.56    0.48
  -1  -2  10   12.63    0.58
   0   2 -10    2.92    0.37
   0   2 -10    3.10    0.19
  -1   2 -10   21.53    0.72
  -2   2 -10   14.23    0.51
   2  -2  10   14.50    0.50
  -3   2 -10    9.18    0.37
   3  -2  10    9.62    0.36
   4  -2  10    0.46    0.08
   4  -2  10    0.35    0.06
   5  -2  10    0.71    0.08
   5  -2  10    0.82    0.06
   6   1 -10    0.97    0.08
   5   1 -10    1.88    0.13
   4   1 -10    0.70    0.10
   4   1 -10    0.74    0.10
   3   1 -10    2.68    0.18
   3   1 -10    2.66    0.19
   2   1 -10   13.45    0.49
   2   1 -10   12.97    0.47
  -2  -1  10   13.38    0.60
   1   1 -10    8.26    0.35
  -1  -1  10    9.09    0.46
   0   1 -10    8.42    0.35
  -1   1 -10    4.06    0.22
  -2   1 -10    4.23    0.22
   2  -1  10    3.87    0.21
  -3   1 -10    7.01    0.30
   3  -1  10    6.91    0.29
   4  -1  10    0.80    0.09
   4  -1  10    0.95    0.09
   5  -1  10    1.09    0.07
   6   0 -10    0.98    0.08
   5   0 -10    0.79    0.09
   4   0 -10    1.40    0.13
   4   0 -10    1.29    0.12
   4   0 -10    1.54    0.14
   3   0 -10    9.88    0.38
   3   0 -10    9.71    0.40
   3   0 -10   10.79    8.55
   3   0 -10    9.97    0.34
   2   0 -10    1.21    0.13
   2   0 -10    1.29    0.13
   1   0 -10    0.14    0.07
   1   0 -10    0.08    0.04
   0   0 -10    6.53    0.29
  -1   0 -10    5.93    0.27
   1   0  10    5.30    0.25
  -2   0 -10    1.92    0.14
   2   0  10    1.85    0.15
  -3   0 -10    2.45    0.16
   3   0  10    2.59    0.16
  -4   0 -10    2.65    0.14
   4   0  10    2.48    0.14
   5  -1 -10    1.56    0.11
   4  -1 -10    1.50    0.13
   4  -1 -10    1.59    0.12
   4  -1 -10    1.53    0.13
   3  -1 -10    8.03    0.33
   3  -1 -10    6.47    7.42
   3  -1 -10    8.02    0.32
   2  -1 -10   -6.47    6.64
   1  -1 -10    0.94    0.08
   1  -1 -10    1.04    0.12
   0  -1 -10    2.32    0.15
   0  -1 -10    1.95    0.11
  -1  -1 -10    1.50    0.13
   1   1  10    1.61    0.14
  -2  -1 -10    4.21    0.21
   2   1  10    4.57    0.21
  -3  -1 -10    3.22    0.17
   3   1  10    3.72    0.18
   5  -2 -10    0.23    0.06
   4  -2 -10    3.98    0.19
   3  -2 -10   -0.52    5.86
   2  -2 -10   -2.47    6.37
   1  -2 -10    5.38    7.96
   1  -2 -10    2.02    0.09
   0  -2 -10    1.04    0.07
   1   2  10    3.66    0.19
   2   2  10    4.27    0.19
   3  -3 -10    8.96    0.32
   2  -3 -10   28.15    7.59
   1  -3 -10    2.34    6.44
   0  -7  11    0.65    0.07
   1  -7  11    1.49    0.08
   2  -7  11    1.39    0.07
  -2  -6  11    0.59    0.07
  -1  -6  11    0.14    0.06
   1  -6  11    0.62    0.07
   2  -6  11    4.18    0.16
   3  -6  11    2.58    0.10
  -3  -5  11    2.66    0.15
  -2  -5  11    0.38    0.08
  -1  -5  11    1.60    0.13
   2  -5  11    0.00    0.05
   3  -5  11    2.61    0.12
   4  -5  11    0.05    0.02
  -4  -4  11    3.56    0.17
  -3  -4  11    1.78    0.14
  -2  -4  11    1.16    0.12
   3  -4  11    0.98    0.09
   4  -4  11    5.06    0.21
   4  -4  11    5.20    0.17
   4   3 -11    0.29    0.06
  -4  -3  11    0.22    0.08
   3   3 -11    1.72    0.12
  -3  -3  11    1.86    0.15
  -2  -3  11    7.94    0.33
  -1   3 -11    2.67    0.16
  -2   3 -11    4.30    0.21
  -3   3 -11    0.00    0.05
   3  -3  11    0.05    0.05
   3  -3  11    0.05    0.05
  -4   3 -11    0.76    0.08
   4  -3  11    0.81    0.07
   4  -3  11    0.81    0.09
   5   2 -11    1.34    0.09
  -5  -2  11    1.62    0.12
   4   2 -11    0.13    0.06
  -4  -2  11    0.09    0.07
   3   2 -11    0.57    0.09
   3   2 -11    0.55    0.09
  -3  -2  11    0.52    0.10
   2   2 -11    3.79    0.21
  -2  -2  11    3.64    0.22
   1   2 -11    9.09    0.36
   0   2 -11   10.13    0.39
  -1   2 -11   12.61    0.46
  -2   2 -11    9.63    0.37
  -3   2 -11    0.20    0.07
   3  -2  11    0.10    0.06
  -4   2 -11    1.35    0.10
   4  -2  11    1.44    0.09
   4  -2  11    1.35    0.10
   5   1 -11    0.43    0.06
  -5  -1  11    0.44    0.08
   4   1 -11    1.92    0.13
   3   1 -11    1.28    0.11
   3   1 -11    1.15    0.12
   2   1 -11    0.50    0.09
   1   1 -11    0.89    0.11
   0   1 -11   12.00    0.45
  -1   1 -11    8.39    0.34
  -2   1 -11    1.81    0.15
   2  -1  11    2.29    0.15
  -3   1 -11    3.27    0.17
   3  -1  11    2.92    0.16
   4  -1  11    1.08    0.08
   5   0 -11    0.41    0.06
   4   0 -11    3.78    0.17
   3   0 -11    0.59    0.09
   3   0 -11    0.52    0.08
   3   0 -11    0.74    0.10
   2   0 -11    2.28    0.16
   1   0 -11    3.31    0.19
   0   0 -11    1.81    0.14
  -1   0 -11    9.22    0.35
  -2   0 -11    1.88    0.13
   2   0  11    1.76    0.13
  -3   0 -11    1.12    0.10
   3   0  11    0.99    0.09
   4  -1 -11    1.40    0.11
   3  -1 -11    2.36    0.15
   3  -1 -11    2.48    0.15
   2  -1 -11   -0.39    6.17
   1  -1 -11    2.62    0.16
   0  -1 -11    2.90    0.16
  -1  -1 -11    2.77    0.15
   2  -2 -11    3.52    5.56
   1  -2 -11   -5.19    5.16
   2  -6  12    1.24    0.07
  -2  -5  12    1.50    0.11
   2  -5  12    2.35    0.11
   3  -5  12    1.74    0.08
  -3  -4  12    1.54    0.11
  -2  -4  12    2.71    0.15
   3  -4  12    1.97    0.10
  -3  -3  12    4.22    0.20
   2   3 -12    1.65    0.11
  -2  -3  12    1.53    0.13
   0   3 -12    8.85    0.33
  -1   3 -12    3.27    0.17
  -2   3 -12    0.97    0.09
   4   2 -12    2.15    0.11
  -4  -2  12    2.02    0.13
   3   2 -12    1.46    0.11
   3   2 -12    1.48    0.11
  -3  -2  12    1.45    0.13
   2   2 -12    0.61    0.09
   1   2 -12    5.29    0.24
   0   2 -12    2.73    0.17
  -1   2 -12    1.65    0.13
  -2   2 -12    4.28    0.20
   4   1 -12    1.10    0.08
   3   1 -12    1.31    0.11
   3   1 -12    1.34    0.10
  -3  -1  12    1.45    0.12
   2   1 -12    0.92    0.11
   1   1 -12    9.41    0.36
   0   1 -12    6.67    0.28
  -1   1 -12    0.95    0.10
  -2   1 -12    6.32    0.25
   3   0 -12    0.56    0.07
   3   0 -12    0.59    0.08
   2   0 -12    0.58    0.08
   2   0 -12    0.44    0.07
   1   0 -12    0.49    0.08
   0   0 -12    0.71    0.08
  -1   0 -12    3.71    0.17
   2   2 -13    5.39    0.19
   0   0   0    0.00    0.00
;
_shelx_hkl_checksum     51564
_shelx_res_file
;
TITL S220_0m in P1
    S220.res
    created by SHELXL-2018/3 at 14:24:17 on 19-Jul-2018
CELL 1.54178   7.7292   7.9892  11.2035 108.300  92.553 101.499
ZERR   1.00   0.0010   0.0009   0.0013   0.007   0.007   0.008
LATT -1
SFAC C  H  N  O  S
UNIT 22  31  3  6  2
L.S. 4
ACTA
BOND $H
EQIV $1 x-1, y+1, z
HTAB O2 N3_$1
CONF
FMAP 2
MPLA C1 C2 C3 N1
MPLA C3 C4 C5 C6 N1
MPLA C11 C12 N2 C13
MPLA C14 N3 C15 C16 S2
PLAN 10
SIZE 0.10 0.12 0.17
TEMP 23.000
WGHT    0.082600    0.087800
FVAR       0.49168
S1    5    0.337638    0.379130    0.015666    11.00000    0.05563    0.05279 =
         0.05637    0.01676    0.00667    0.02655
S2    5    0.665656    0.624266    0.504878    11.00000    0.11533    0.08618 =
         0.05915   -0.00255    0.00443    0.05301
O1    4   -0.038447    0.866479   -0.126917    11.00000    0.07805    0.09558 =
         0.05421    0.03819    0.00775    0.04123
O2    4   -0.096363    1.071370    0.197281    11.00000    0.05528    0.04967 =
         0.07049    0.01072    0.01707    0.01341
AFIX  83
H2A   2   -0.139807    1.152553    0.240566    11.00000   -1.50000
AFIX   0
O3    4    0.472811    0.606561   -0.135265    11.00000    0.05724    0.07011 =
         0.06742    0.02199    0.01927    0.02819
O4    4    0.398496    0.873339   -0.108143    11.00000    0.06101    0.07065 =
         0.05925    0.03317    0.01828    0.02532
O5    4    0.449253    1.008092   -0.257668    11.00000    0.08141    0.10152 =
         0.05983    0.04245    0.00542    0.01423
O6    4    0.267344    0.765850   -0.388064    11.00000    0.09853    0.07675 =
         0.12613    0.01376   -0.01463    0.02033
N1    3    0.122639    0.792843    0.028497    11.00000    0.04611    0.04754 =
         0.04479    0.01552    0.00555    0.02008
N2    3    0.521341    0.389561    0.280076    11.00000    0.07235    0.07616 =
         0.06835    0.00231   -0.00507    0.04524
N3    3    0.762912    0.333040    0.372528    11.00000    0.06384    0.06547 =
         0.06425    0.00090   -0.01051    0.02883
C1    1   -0.024964    0.821418   -0.035217    11.00000    0.05036    0.05228 =
         0.04140    0.00809    0.00030    0.02077
C2    1   -0.148306    0.772435    0.057374    11.00000    0.04054    0.04772 =
         0.04589    0.00986   -0.00088    0.01508
AFIX  13
H2B   2   -0.238265    0.661201    0.014328    11.00000   -1.20000
AFIX   0
C3    1    0.014415    0.729614    0.117931    11.00000    0.04318    0.05171 =
         0.03996    0.01413    0.00431    0.01733
AFIX  13
H3B   2    0.050788    0.808606    0.205772    11.00000   -1.20000
AFIX   0
C4    1    0.039741    0.534988    0.096826    11.00000    0.04445    0.05791 =
         0.05788    0.02592    0.00844    0.02435
AFIX  13
H4A   2    0.058878    0.516830    0.178516    11.00000   -1.20000
AFIX   0
C5    1    0.211379    0.540809    0.034103    11.00000    0.03986    0.04757 =
         0.04242    0.01117   -0.00108    0.01422
C6    1    0.241576    0.678489   -0.012261    11.00000    0.03988    0.04686 =
         0.04160    0.00974    0.00019    0.01309
C7    1   -0.231987    0.915271    0.139147    11.00000    0.04141    0.04809 =
         0.05767    0.01578    0.00505    0.01789
AFIX  13
H7A   2   -0.316888    0.944012    0.085209    11.00000   -1.20000
AFIX   0
C8    1   -0.329907    0.850755    0.236063    11.00000    0.06244    0.06053 =
         0.07853    0.02634    0.02365    0.01893
AFIX  33
H8A   2   -0.421147    0.744567    0.193571    11.00000   -1.50000
H8B   2   -0.247930    0.822482    0.289674    11.00000   -1.50000
H8C   2   -0.382809    0.944259    0.286473    11.00000   -1.50000
AFIX   0
C9    1   -0.108061    0.382201    0.010815    11.00000    0.04506    0.05303 =
         0.12907    0.03084    0.00429    0.00774
AFIX  33
H9A   2   -0.215396    0.379378    0.050815    11.00000   -1.50000
H9B   2   -0.127753    0.402322   -0.068287    11.00000   -1.50000
H9C   2   -0.073970    0.268830   -0.004165    11.00000   -1.50000
AFIX   0
C10   1    0.381114    0.709907   -0.092296    11.00000    0.04217    0.05658 =
         0.04338    0.01547   -0.00189    0.01516
C11   1    0.293514    0.301249    0.148165    11.00000    0.04545    0.05120 =
         0.07005    0.02649    0.00324    0.01509
AFIX  13
H11A  2    0.175564    0.222769    0.139734    11.00000   -1.20000
AFIX   0
C12   1    0.450093    0.219958    0.175816    11.00000    0.05747    0.04281 =
         0.06225    0.01620    0.00082    0.02097
AFIX  23
H12A  2    0.415244    0.115292    0.202918    11.00000   -1.20000
H12B  2    0.525236    0.196247    0.108146    11.00000   -1.20000
AFIX   0
C13   1    0.352034    0.448240    0.279139    11.00000    0.05921    0.06570 =
         0.06300    0.02586    0.01592    0.03501
AFIX  23
H13A  2    0.364717    0.570857    0.277752    11.00000   -1.20000
H13B  2    0.280849    0.428426    0.344663    11.00000   -1.20000
AFIX   0
C14   1    0.646539    0.423229    0.373800    11.00000    0.06338    0.05685 =
         0.04933    0.01311    0.00758    0.02453
C15   1    0.897091    0.420712    0.485033    11.00000    0.09836    0.11917 =
         0.10203   -0.01562   -0.04331    0.05458
AFIX  23
H15A  2    1.004355    0.482093    0.461013    11.00000   -1.20000
H15B  2    0.927124    0.329086    0.516839    11.00000   -1.20000
AFIX   0
C16   1    0.829316    0.552779    0.586002    11.00000    0.10126    0.11487 =
         0.06651    0.00959   -0.01415    0.03560
AFIX  23
H16A  2    0.924735    0.655012    0.632517    11.00000   -1.20000
H16B  2    0.775573    0.496738    0.644719    11.00000   -1.20000
AFIX   0
C17   1    0.518625    0.909239   -0.195555    11.00000    0.05650    0.11332 =
         0.07024    0.05114    0.01872    0.02427
AFIX  23
H17A  2    0.634318    0.976545   -0.150543    11.00000   -1.20000
H17B  2    0.532612    0.796482   -0.255647    11.00000   -1.20000
AFIX   0
C18   1    0.322358    0.926560   -0.353464    11.00000    0.06937    0.07222 =
         0.06890    0.01612    0.00770    0.01223
C19   1    0.262461    1.057676   -0.411108    11.00000    0.12788    0.08719 =
         0.04805    0.02495    0.00119    0.03732
C20   1    0.406148    1.216330   -0.402357    11.00000    0.24690    0.13725 =
         0.16728    0.08926   -0.00475    0.00654
AFIX  33
H20A  2    0.455241    1.276802   -0.315584    11.00000   -1.50000
H20B  2    0.497695    1.176572   -0.451723    11.00000   -1.50000
H20C  2    0.358495    1.298285   -0.434103    11.00000   -1.50000
AFIX   0
C21   1    0.178508    0.955577   -0.541905    11.00000    0.26698    0.19619 =
         0.07025    0.01395   -0.03698    0.07889
AFIX  33
H21A  2    0.087040    0.855032   -0.541445    11.00000   -1.50000
H21B  2    0.127395    1.033571   -0.575774    11.00000   -1.50000
H21C  2    0.266596    0.911858   -0.593394    11.00000   -1.50000
AFIX   0
C22   1    0.130432    1.133885   -0.328448    11.00000    0.18957    0.18501 =
         0.09489    0.05719    0.01676    0.12221
AFIX  33
H22A  2    0.188241    1.199331   -0.244299    11.00000   -1.50000
H22B  2    0.082558    1.214142   -0.361897    11.00000   -1.50000
H22C  2    0.035952    1.036984   -0.326218    11.00000   -1.50000
AFIX   0
HKLF 4
REM  S220_0m in P1
REM wR2 = 0.1154, GooF = S = 1.044, Restrained GooF = 1.043 for all data
REM R1 = 0.0415 for 2389 Fo > 4sig(Fo) and 0.0472 for all 2483 data
REM 298 parameters refined using 3 restraints
END
WGHT      0.0825      0.0919
REM Highest difference peak  0.325,  deepest hole -0.213,  1-sigma level  0.049
Q1    1   0.5735  1.1844 -0.3004  11.00000  0.05    0.33
Q2    1   0.6037  0.5327  0.5360  11.00000  0.05    0.28
Q3    1   0.4509  1.0723 -0.3199  11.00000  0.05    0.27
Q4    1   0.3324  1.1783 -0.5042  11.00000  0.05    0.20
Q5    1   0.3689  1.0498 -0.5390  11.00000  0.05    0.20
Q6    1  -0.0918  0.5406  0.0574  11.00000  0.05    0.19
Q7    1   0.3158  0.4539  0.0097  11.00000  0.05    0.19
Q8    1   0.4513  0.3320  0.3217  11.00000  0.05    0.18
Q9    1   0.3125  0.3270  0.0835  11.00000  0.05    0.18
Q10   1  -0.0590  0.4658  0.0379  11.00000  0.05    0.17
;
_shelx_res_checksum     26395
