# Supplementary material for: Crystal structure of tebipenem pivoxil
Source: Acta Crystallogr E Crystallogr Commun. 2018 Aug 10;74(Pt 9):1215–7. doi: 10.1107/S2056989018010770 (PMC6127708; doi:10.1107/S2056989018010770)
Supplement: Supplementary file 2 [file e-74-01215-Isup2.hkl]

data_I                                                                          
_shelx_title ' S220_0m in P1'                                                   
_shelx_refln_list_code          4                                               
_shelx_F_calc_maximum       65.11                                               
_exptl_crystal_F_000       264.00                                               
_reflns_d_resolution_high  0.8442                                               
                                                                                
loop_                                                                           
 _space_group_symop_operation_xyz                                               
 'x, y, z'                                                                      
                                                                                
_cell_length_a     7.7292                                                       
_cell_length_b     7.9892                                                       
_cell_length_c    11.2035                                                       
_cell_angle_alpha 108.300                                                       
_cell_angle_beta   92.553                                                       
_cell_angle_gamma 101.499                                                       
                                                                                
_shelx_F_squared_multiplier     1.000                                           
                                                                                
loop_                                                                           
 _refln_index_h                                                                 
 _refln_index_k                                                                 
 _refln_index_l                                                                 
 _refln_F_squared_calc                                                          
 _refln_F_squared_meas                                                          
 _refln_F_squared_sigma                                                         
 _refln_observed_status                                                         
   2   2 -13         21.63         22.30         0.79 o                         
  -1   0 -12         15.60         15.35         0.70 o                         
   0   0 -12          2.68          2.94         0.33 o                         
   1   0 -12          2.15          2.03         0.33 o                         
   2   0 -12          2.69          2.11         0.29 o                         
   3   0 -12          2.73          2.37         0.22 o                         
  -2   1 -12         25.62         26.14         1.03 o                         
  -1   1 -12          3.05          3.93         0.41 o                         
   0   1 -12         25.71         27.59         1.16 o                         
   1   1 -12         36.27         38.93         1.49 o                         
   2   1 -12          2.71          3.81         0.46 o                         
   3   1 -12          6.12          5.49         0.31 o                         
   4   1 -12          2.87          4.55         0.33 o                         
  -2   2 -12         20.15         17.70         0.83 o                         
  -1   2 -12          6.78          6.83         0.54 o                         
   0   2 -12         10.11         11.29         0.70 o                         
   1   2 -12         22.54         21.88         0.99 o                         
   2   2 -12          3.25          2.52         0.37 o                         
   3   2 -12          5.34          6.08         0.32 o                         
   4   2 -12          8.13          8.89         0.46 o                         
  -2   3 -12          4.12          4.01         0.37 o                         
  -1   3 -12         16.13         13.53         0.70 o                         
   0   3 -12         37.24         36.61         1.37 o                         
   2   3 -12          7.91          6.83         0.46 o                         
   1  -2 -11          3.53        -21.34        21.34 o                         
   2  -2 -11         10.01         14.56        23.00 o                         
  -1  -1 -11         12.26         11.46         0.62 o                         
   0  -1 -11         13.11         12.00         0.66 o                         
   1  -1 -11         11.19         10.84         0.66 o                         
   2  -1 -11         15.45         -1.61        25.52 o                         
   3  -1 -11          8.86         10.02         0.44 o                         
   4  -1 -11          4.69          5.79         0.46 o                         
  -3   0 -11          4.36          4.63         0.41 o                         
  -2   0 -11          7.31          7.78         0.54 o                         
  -1   0 -11         36.98         38.14         1.45 o                         
   0   0 -11          7.53          7.49         0.58 o                         
   1   0 -11         11.33         13.69         0.79 o                         
   2   0 -11          8.81          9.43         0.66 o                         
   3   0 -11          2.40          2.54         0.24 o                         
   4   0 -11         14.32         15.64         0.70 o                         
   5   0 -11          2.08          1.70         0.25 o                         
  -3   1 -11         12.66         13.53         0.70 o                         
  -2   1 -11          7.21          7.49         0.62 o                         
  -1   1 -11         33.17         34.71         1.41 o                         
   0   1 -11         52.92         49.64         1.86 o                         
   1   1 -11          3.98          3.68         0.46 o                         
   2   1 -11          1.80          2.07         0.37 o                         
   3   1 -11          5.13          5.06         0.34 o                         
   4   1 -11          8.42          7.94         0.54 o                         
   5   1 -11          1.62          1.78         0.25 o                         
  -4   2 -11          5.57          5.58         0.41 o                         
  -3   2 -11          1.04          0.83         0.29 o                         
  -2   2 -11         35.91         39.84         1.53 o                         
  -1   2 -11         53.72         52.16         1.90 o                         
   0   2 -11         42.04         41.90         1.61 o                         
   1   2 -11         35.32         37.60         1.49 o                         
   2   2 -11         13.32         15.68         0.87 o                         
   3   2 -11          1.97          2.32         0.26 o                         
   4   2 -11          0.12          0.54         0.25 o                         
   5   2 -11          5.17          5.54         0.37 o                         
  -4   3 -11          2.42          3.14         0.33 o                         
  -3   3 -11          0.30          0.00         0.21 o                         
  -2   3 -11         16.26         17.79         0.87 o                         
  -1   3 -11         10.40         11.04         0.66 o                         
   3   3 -11          7.43          7.11         0.50 o                         
   4   3 -11          1.46          1.20         0.25 o                         
   1  -3 -10         12.78          9.68        26.64 o                         
   2  -3 -10         67.03        116.45        31.40 o                         
   3  -3 -10         36.02         37.06         1.32 o                         
   0  -2 -10          4.97          4.30         0.29 o                         
   1  -2 -10          9.22          8.38         6.95 o                         
   2  -2 -10          1.15        -10.22        26.35 o                         
   3  -2 -10          6.60         -2.15        24.24 o                         
   4  -2 -10         19.34         16.46         0.79 o                         
   5  -2 -10          0.61          0.95         0.25 o                         
  -3  -1 -10         14.87         13.32         0.70 o                         
  -2  -1 -10         17.10         17.42         0.87 o                         
  -1  -1 -10          6.34          6.20         0.54 o                         
   0  -1 -10          9.74          8.66         0.77 o                         
   1  -1 -10          4.07          4.02         0.28 o                         
   2  -1 -10          1.79        -26.76        27.47 o                         
   3  -1 -10         32.17         33.18         1.52 o                         
   4  -1 -10          7.21          6.39         0.30 o                         
   5  -1 -10          5.65          6.45         0.46 o                         
  -4   0 -10         10.16         10.96         0.58 o                         
  -3   0 -10          8.82         10.13         0.66 o                         
  -2   0 -10          7.88          7.94         0.58 o                         
  -1   0 -10         23.02         24.53         1.12 o                         
   0   0 -10         25.41         27.01         1.20 o                         
   1   0 -10          0.89          0.42         0.14 o                         
   2   0 -10          4.28          5.18         0.38 o                         
   3   0 -10         39.56         40.83         0.89 o                         
   4   0 -10          4.91          5.81         0.31 o                         
   5   0 -10          3.31          3.27         0.37 o                         
   6   0 -10          4.27          4.05         0.33 o                         
  -3   1 -10         29.78         29.00         1.24 o                         
  -2   1 -10         16.84         17.50         0.91 o                         
  -1   1 -10         19.48         16.79         0.91 o                         
   0   1 -10         32.26         34.83         1.45 o                         
   1   1 -10         40.76         34.17         1.45 o                         
   2   1 -10         52.67         54.62         1.40 o                         
   3   1 -10          9.92         11.05         0.54 o                         
   4   1 -10          4.00          2.98         0.29 o                         
   5   1 -10          8.18          7.78         0.54 o                         
   6   1 -10          3.76          4.01         0.33 o                         
  -3   2 -10         36.53         37.97         1.53 o                         
  -2   2 -10         62.99         58.86         2.11 o                         
  -1   2 -10         99.55         89.06         2.98 o                         
   0   2 -10         15.01         12.68         0.70 o                         
   1   2 -10         60.45         56.09         1.99 o                         
   2   2 -10          4.39          3.23         0.41 o                         
   3   2 -10          5.91          5.56         0.36 o                         
   4   2 -10          3.16          2.48         0.37 o                         
   5   2 -10          0.45          0.79         0.25 o                         
   6   2 -10          0.86          1.24         0.21 o                         
  -5   3 -10          1.21          0.50         0.25 o                         
  -3   3 -10         12.21          9.72         0.70 o                         
   3   3 -10         27.17         33.30         1.20 o                         
   4   3 -10          3.45          2.23         0.33 o                         
   5   3 -10          8.18          5.67         0.41 o                         
  -4   6 -10          5.88          5.25         0.54 o                         
  -3   6 -10          6.83          6.66         0.62 o                         
  -2   6 -10         60.82         58.45         2.15 o                         
  -1   6 -10         10.34         12.86         0.79 o                         
   0   6 -10         24.22         27.38         1.24 o                         
   1   6 -10         20.14         20.97         0.99 o                         
   2   6 -10          1.36          1.61         0.33 o                         
   3   6 -10          3.94          5.38         0.46 o                         
  -3   7 -10          5.66          6.49         0.50 o                         
  -2   7 -10         14.63         14.73         0.83 o                         
  -1   7 -10          8.82          8.40         0.62 o                         
   0   7 -10          7.48          6.99         0.54 o                         
   1   7 -10          5.74          5.05         0.46 o                         
   0  -4  -9          1.75         -1.24        22.96 o                         
   1  -4  -9         28.93         14.77        25.48 o                         
   2  -4  -9         25.34        -13.15        18.37 o                         
   3  -4  -9          5.98          5.71         0.46 o                         
   4  -4  -9          6.57          7.74         0.50 o                         
  -1  -3  -9          3.56          3.64         0.29 o                         
   0  -3  -9          9.45          9.27         0.41 o                         
   1  -3  -9         11.28          3.31        30.78 o                         
   2  -3  -9         10.09         18.45        30.11 o                         
   3  -3  -9         75.88         77.55        13.57 o                         
   4  -3  -9          9.81         11.91         0.70 o                         
   5  -3  -9          3.33          3.72         0.37 o                         
   0  -2  -9         30.33         28.75         0.91 o                         
   1  -2  -9         22.36         26.39         0.79 o                         
   2  -2  -9          4.74         -5.46        29.29 o                         
   3  -2  -9         71.21         66.04         4.26 o                         
   4  -2  -9         13.94         16.59         0.87 o                         
   5  -2  -9         14.06         15.18         0.79 o                         
   6  -2  -9          0.64          1.24         0.29 o                         
  -4  -1  -9         16.40         16.84         0.79 o                         
  -3  -1  -9          7.53          6.41         0.54 o                         
  -2  -1  -9         20.67         20.56         1.03 o                         
  -1  -1  -9         17.21         17.00         0.87 o                         
   0  -1  -9         12.78         10.67         0.70 o                         
   1  -1  -9         27.48         23.45         0.61 o                         
   2  -1  -9         86.37         90.41         3.10 o                         
   3  -1  -9         16.66         17.78         1.13 o                         
   4  -1  -9         16.58         19.07         0.43 o                         
   5  -1  -9         10.19         10.09         0.44 o                         
   6  -1  -9          1.30          1.25         0.25 o                         
  -1   0  -9         32.70         27.20         1.05 o                         
   0   0  -9         20.16         16.11         0.80 o                         
   1   0  -9        108.48        101.61         1.95 o                         
   2   0  -9         25.27         22.42         0.99 o                         
   3   0  -9         16.14         17.06         3.41 o                         
   4   0  -9         39.61         38.19         0.69 o                         
   5   0  -9         10.95         11.67         0.48 o                         
   6   0  -9          0.42          0.25         0.25 o                         
  -2   1  -9         61.50         54.07         3.68 o                         
  -1   1  -9         22.52         22.22         0.95 o                         
   0   1  -9         56.59         55.68         1.78 o                         
   1   1  -9          0.48          0.41         0.25 o                         
   2   1  -9         15.64         15.18         0.87 o                         
   3   1  -9         77.21         74.85         1.81 o                         
   4   1  -9         49.22         45.79         0.95 o                         
   5   1  -9          6.72          7.61         0.58 o                         
   6   1  -9          2.72          3.02         0.33 o                         
  -2   2  -9         27.70         26.64         2.28 o                         
  -1   2  -9         50.70         39.51         1.35 o                         
   0   2  -9         61.76         56.96         3.89 o                         
   2   2  -9         14.29         14.11         0.79 o                         
   3   2  -9         44.09         44.10         1.70 o                         
   4   2  -9          1.34          1.67         0.50 o                         
   5   2  -9          1.63          1.78         0.29 o                         
   6   2  -9          2.22          3.52         0.33 o                         
  -2   3  -9         27.56         26.76         2.40 o                         
  -1   3  -9        120.88        122.57         7.03 o                         
   0   3  -9          7.32          8.81         1.28 o                         
   3   3  -9         15.50         12.41         0.70 o                         
   4   3  -9          6.48          6.20         0.50 o                         
  -1   4  -9         13.71         16.55         1.82 o                         
  -3   5  -9         32.27         33.01         1.49 o                         
  -2   5  -9         18.52         19.81         1.12 o                         
  -1   5  -9         26.17         23.50         1.20 o                         
   0   5  -9         83.99         80.62         2.90 o                         
   1   5  -9          8.25          7.94         0.74 o                         
   2   5  -9         13.42         11.87         0.79 o                         
   3   5  -9         21.68         19.44         0.99 o                         
   4   5  -9         30.77         29.74         1.24 o                         
  -5   6  -9          0.82          0.99         0.33 o                         
  -4   6  -9          3.01          3.19         0.50 o                         
  -3   6  -9         73.81         78.14         2.77 o                         
  -2   6  -9         45.54         41.37         1.74 o                         
  -1   6  -9         10.87         12.16         0.83 o                         
   0   6  -9         82.99         81.95         2.90 o                         
   1   6  -9         22.52         22.71         1.12 o                         
   2   6  -9          2.67          2.85         0.41 o                         
   3   6  -9          8.38          9.60         0.62 o                         
   4   6  -9          3.79          2.77         0.33 o                         
  -3   7  -9         15.04         16.09         0.87 o                         
  -2   7  -9          9.50         10.92         0.70 o                         
  -1   7  -9         13.43         12.62         0.79 o                         
   0   7  -9          2.43          3.27         0.46 o                         
   1   7  -9          5.36          6.20         0.54 o                         
   2   7  -9          7.91          9.85         0.58 o                         
  -2   8  -9          6.68          7.90         0.58 o                         
  -1   8  -9          7.19          7.57         0.54 o                         
   0   8  -9         13.22         13.24         0.70 o                         
   0  -5  -8         10.97         12.58        21.39 o                         
   1  -5  -8         12.79          5.13        20.15 o                         
   2  -5  -8          5.31          2.90        16.38 o                         
   3  -5  -8          7.97          8.52         0.50 o                         
   0  -4  -8         26.69         24.57         0.70 o                         
   1  -4  -8          5.22        -23.45        23.45 o                         
   2  -4  -8         45.14         97.58        34.83 o                         
   3  -4  -8         11.30         12.65         9.10 o                         
   4  -4  -8          1.64          1.99         0.33 o                         
   5  -4  -8          9.28         11.09         0.62 o                         
   0  -3  -8         24.51         21.88         0.70 o                         
   1  -3  -8          2.77        -23.45        23.45 o                         
   2  -3  -8         42.29         41.96         1.56 o                         
   3  -3  -8         38.36         41.36         7.47 o                         
   4  -3  -8         65.13         61.84         2.15 o                         
   5  -3  -8         14.53         16.09         0.83 o                         
   6  -3  -8         16.45         16.88         0.79 o                         
   0  -2  -8         43.48         41.34         1.68 o                         
   1  -2  -8        102.76        104.38         3.33 o                         
   2  -2  -8         96.79        100.21         1.66 o                         
   3  -2  -8         18.33         17.82         2.00 o                         
   4  -2  -8         30.21         23.62         3.47 o                         
   5  -2  -8          6.35          8.02         0.39 o                         
   6  -2  -8         11.48         11.42         0.66 o                         
  -2  -1  -8         15.74         14.23         1.57 o                         
  -1  -1  -8         27.97         26.33         1.05 o                         
   0  -1  -8        143.21        124.18         6.95 o                         
   1  -1  -8          6.30          8.19         0.53 o                         
   2  -1  -8          2.29          2.55         0.21 o                         
   3  -1  -8        104.66        106.46         2.07 o                         
   4  -1  -8         26.11         23.16         0.50 o                         
   5  -1  -8         11.41         10.46         0.37 o                         
   6  -1  -8         22.68         24.41         0.95 o                         
   7  -1  -8         20.41         20.60         0.79 o                         
  -2   0  -8          9.87          9.43         1.28 o                         
   0   0  -8        281.70        270.62        13.82 o                         
   1   0  -8         46.66         45.49         1.12 o                         
   2   0  -8         56.31         49.64         1.28 o                         
   3   0  -8        209.70        212.41         5.05 o                         
   4   0  -8         28.71         32.14         0.62 o                         
   5   0  -8         32.57         32.44         0.69 o                         
   6   0  -8         24.14         23.54         0.95 o                         
   7   0  -8          6.62          7.40         0.50 o                         
  -3   1  -8         13.09         10.22         1.37 o                         
  -2   1  -8          6.03          6.78         1.16 o                         
  -1   1  -8         81.68         81.95         4.88 o                         
   0   1  -8         26.61         24.12         2.03 o                         
   1   1  -8          3.64          2.28         0.74 o                         
   4   1  -8         10.81         10.20         0.39 o                         
   5   1  -8         47.53         44.22         0.99 o                         
   6   1  -8          3.46          3.47         0.37 o                         
   7   1  -8          1.97          1.53         0.25 o                         
  -3   2  -8         51.60         53.44         3.56 o                         
  -2   2  -8        129.88        121.24         6.87 o                         
  -1   2  -8         26.69         26.35         2.19 o                         
   0   2  -8         95.37         94.19         5.46 o                         
   4   2  -8         10.55          9.81         0.45 o                         
   5   2  -8         11.47         11.79         0.66 o                         
   6   2  -8          4.15          3.56         0.37 o                         
   7   2  -8          4.26          4.38         0.33 o                         
  -3   3  -8        127.43        121.37         7.11 o                         
  -2   3  -8          6.37          8.02         1.37 o                         
  -1   3  -8         22.66         21.59         1.99 o                         
   0   3  -8         79.69         70.20         4.26 o                         
  -3   4  -8         26.09         26.39         2.36 o                         
  -2   4  -8         31.84         33.51         2.73 o                         
  -1   4  -8        155.62        143.99         8.15 o                         
   2   4  -8         94.41         92.45         3.19 o                         
   3   4  -8         85.19         87.86         3.02 o                         
   4   4  -8          1.37          0.54         0.33 o                         
   5   4  -8          3.85          4.55         0.46 o                         
   6   4  -8          3.21          4.38         0.41 o                         
  -3   5  -8         11.64          9.39         1.61 o                         
  -2   5  -8         17.77         20.23         1.02 o                         
  -1   5  -8         68.06         71.84         2.56 o                         
   0   5  -8          3.42          5.42         0.58 o                         
   1   5  -8         26.74         26.06         1.28 o                         
   2   5  -8         10.40          9.80         0.74 o                         
   3   5  -8          2.56          3.81         0.50 o                         
   4   5  -8          2.14          2.94         0.41 o                         
   5   5  -8         10.90         14.56         0.74 o                         
  -3   6  -8         15.36         14.64         0.95 o                         
  -2   6  -8         57.55         58.41         2.32 o                         
  -1   6  -8          4.51          2.61         0.46 o                         
   0   6  -8         29.52         31.81         1.41 o                         
   1   6  -8         29.40         30.65         1.37 o                         
   2   6  -8         26.60         24.07         1.16 o                         
   3   6  -8          9.45          7.61         0.58 o                         
   4   6  -8          7.79          8.60         0.58 o                         
   5   6  -8          2.19          1.86         0.17 o                         
  -5   7  -8         20.41         23.54         1.08 o                         
  -4   7  -8         18.26         18.95         1.03 o                         
  -3   7  -8         11.66         10.51         0.79 o                         
  -2   7  -8         57.40         55.89         2.11 o                         
  -1   7  -8         11.33         11.67         0.79 o                         
   0   7  -8          5.84          4.88         0.58 o                         
   1   7  -8         13.42         13.44         0.79 o                         
   2   7  -8          2.20          1.61         0.33 o                         
   3   7  -8          2.28          1.74         0.29 o                         
  -3   8  -8          6.69          7.11         0.58 o                         
  -2   8  -8          2.01          2.11         0.37 o                         
  -1   8  -8          2.15          2.94         0.41 o                         
   0   8  -8         20.08         22.17         0.99 o                         
   1   8  -8          0.64          0.87         0.25 o                         
   1  -6  -7          3.02         13.20        16.71 o                         
   0  -5  -7          1.23          3.23        25.11 o                         
   1  -5  -7         12.03         13.65        24.32 o                         
   2  -5  -7         12.48         -7.94        19.98 o                         
   3  -5  -7         12.49         12.16         0.70 o                         
   4  -5  -7          2.29          2.90         0.37 o                         
   5  -5  -7         18.28         18.90         0.83 o                         
  -1  -4  -7         36.60         34.91         0.99 o                         
   0  -4  -7          3.96          3.47         0.29 o                         
   1  -4  -7         12.85         13.28         0.85 o                         
   2  -4  -7         47.01         43.50         9.58 o                         
   3  -4  -7         40.42         39.82        10.42 o                         
   4  -4  -7         24.81         25.27         1.12 o                         
   5  -4  -7         33.45         35.74         1.37 o                         
   6  -4  -7          8.35          9.14         0.54 o                         
   0  -3  -7          7.40          6.74         0.41 o                         
   1  -3  -7        105.85        106.80        10.11 o                         
   2  -3  -7         16.85         18.09         3.96 o                         
   3  -3  -7        110.27        102.11         6.85 o                         
   4  -3  -7         65.19         70.70         6.90 o                         
   5  -3  -7         27.77         26.70         0.74 o                         
   6  -3  -7         44.48         48.81         1.70 o                         
  -2  -2  -7         11.32         12.53         1.12 o                         
  -1  -2  -7         46.23         47.45         2.00 o                         
   0  -2  -7         38.10         39.92         1.04 o                         
   1  -2  -7          0.55          0.43         0.14 o                         
   2  -2  -7         30.11         28.38         0.66 o                         
   3  -2  -7        150.65        139.73         4.92 o                         
   4  -2  -7         74.60         73.65         3.05 o                         
   5  -2  -7         71.68         63.84         1.40 o                         
  -2  -1  -7         73.62         74.96         4.51 o                         
  -1  -1  -7        168.39        178.25         5.99 o                         
   0  -1  -7         62.76         62.88         3.81 o                         
   1  -1  -7         19.55         17.97         0.48 o                         
   2  -1  -7        134.14        126.97         2.25 o                         
   3  -1  -7         10.00         13.07         0.91 o                         
   4  -1  -7          4.34          5.98         0.32 o                         
   5  -1  -7         66.41         60.40         1.09 o                         
   6  -1  -7         21.83         21.88         0.91 o                         
   7  -1  -7         21.68         24.90         0.95 o                         
  -2   0  -7        237.97        248.53        12.74 o                         
  -1   0  -7        242.09        258.79        12.99 o                         
   0   0  -7        173.74        167.86         8.73 o                         
   1   0  -7        429.10        412.17        10.90 o                         
   2   0  -7        180.97        193.88         6.45 o                         
   4   0  -7        120.18        121.53         3.06 o                         
   5   0  -7         15.48         14.58         0.46 o                         
   6   0  -7          0.08         -0.14         0.14 o                         
   7   0  -7          3.09          4.30         0.41 o                         
  -3   1  -7         51.70         48.73         3.23 o                         
  -2   1  -7        165.29        148.67         7.98 o                         
  -1   1  -7         32.04         35.95         2.52 o                         
   0   1  -7         10.63          7.98         0.99 o                         
   1   1  -7        292.95        303.75        14.85 o                         
   3   1  -7        129.39        132.58         3.27 o                         
   4   1  -7         62.63         65.03         1.78 o                         
   5   1  -7         33.72         27.18         0.71 o                         
   6   1  -7         32.13         27.22         1.03 o                         
   7   1  -7          1.29          0.99         0.25 o                         
  -3   2  -7         96.40         99.90         5.79 o                         
  -2   2  -7          5.74          7.40         1.08 o                         
  -1   2  -7         61.78         62.79         3.89 o                         
   0   2  -7        101.65        107.47         5.87 o                         
   4   2  -7          1.77          1.24         0.25 o                         
   5   2  -7         11.15         11.95         0.66 o                         
   6   2  -7          2.38          3.19         0.37 o                         
   7   2  -7          0.71          0.54         0.21 o                         
  -4   3  -7         58.91         58.28         3.72 o                         
  -3   3  -7         77.00         78.43         4.88 o                         
  -2   3  -7          2.43          2.07         0.79 o                         
  -1   3  -7        127.38        123.31         6.62 o                         
   0   3  -7         24.53         29.20         2.36 o                         
   5   3  -7         11.17          9.22         0.70 o                         
   6   3  -7          3.02          3.03         0.18 o                         
  -4   4  -7          4.53          5.01         1.20 o                         
  -3   4  -7        143.60        157.85         8.73 o                         
  -2   4  -7        171.45        177.67         9.60 o                         
  -1   4  -7         26.33         29.87         2.44 o                         
   3   4  -7         10.83         12.86         0.83 o                         
   4   4  -7         15.81         17.37         0.95 o                         
   5   4  -7          5.22          4.01         0.50 o                         
   6   4  -7          1.29          1.43         0.31 o                         
  -4   5  -7          4.01          2.73         0.99 o                         
  -3   5  -7         67.51         62.09         4.18 o                         
  -2   5  -7        132.56        124.76         7.20 o                         
  -1   5  -7          8.74          7.94         1.37 o                         
   1   5  -7         38.56         35.53         1.49 o                         
   2   5  -7        112.78        114.71         3.81 o                         
   3   5  -7         17.78         16.38         0.91 o                         
   4   5  -7          0.95          1.53         0.37 o                         
   5   5  -7          1.26          0.91         0.29 o                         
   6   5  -7          0.99          1.37         0.12 o                         
  -2   6  -7         21.36         19.16         0.99 o                         
  -1   6  -7         24.30         25.11         1.28 o                         
   0   6  -7         66.22         60.02         2.28 o                         
   1   6  -7         33.53         31.44         1.45 o                         
   2   6  -7         68.96         75.41         2.69 o                         
   3   6  -7         12.26         11.80         0.55 o                         
   4   6  -7         10.78         12.66         0.74 o                         
   5   6  -7          0.65          0.38         0.13 o                         
  -5   7  -7         23.87         26.27         1.20 o                         
  -4   7  -7         11.96         12.95         0.91 o                         
  -3   7  -7          5.41          6.66         0.70 o                         
  -2   7  -7         28.95         29.87         1.37 o                         
  -1   7  -7         23.69         22.96         1.16 o                         
   0   7  -7          0.56          0.91         0.33 o                         
   1   7  -7          4.30          3.97         0.46 o                         
   2   7  -7          0.64          0.88         0.22 o                         
   3   7  -7          0.80          0.25         0.21 o                         
  -4   8  -7          1.72          2.32         0.37 o                         
  -3   8  -7          2.76          4.05         0.50 o                         
  -2   8  -7         10.21          9.73         0.54 o                         
  -1   8  -7          0.41          0.66         0.33 o                         
   0   8  -7          6.74          6.08         0.54 o                         
   1   8  -7          6.15          6.78         0.50 o                         
  -1  -6  -6          1.49        -11.67        20.81 o                         
   0  -6  -6          3.25         -0.70        21.43 o                         
   1  -6  -6         15.01         33.34        22.88 o                         
   2  -6  -6         28.80         25.87         8.13 o                         
   3  -6  -6          6.25          7.24         0.50 o                         
   4  -6  -6         36.74         38.26         1.37 o                         
  -1  -5  -6          1.99          2.11         0.25 o                         
   0  -5  -6         21.75         58.70        36.24 o                         
   1  -5  -6         18.74         16.70        11.11 o                         
   2  -5  -6          0.96          0.98         2.54 o                         
   3  -5  -6         24.79         23.70         9.72 o                         
   4  -5  -6         24.62         26.93         1.16 o                         
   5  -5  -6         29.92         31.89         1.24 o                         
   6  -5  -6          4.07          3.56         0.37 o                         
  -1  -4  -6          1.90          2.48         0.29 o                         
   0  -4  -6        202.24        214.23         4.67 o                         
   1  -4  -6          0.31          0.50         3.14 o                         
   2  -4  -6         53.87         48.59         2.87 o                         
   3  -4  -6         31.80         32.73         5.73 o                         
   4  -4  -6          6.88          7.90         0.66 o                         
   5  -4  -6          4.43          4.53         0.32 o                         
  -3  -3  -6          5.45          4.43         0.70 o                         
  -2  -3  -6         16.17         17.83         1.37 o                         
  -1  -3  -6         12.85         12.20         1.08 o                         
   0  -3  -6         33.11         33.63         0.99 o                         
   1  -3  -6         24.66         26.76         0.68 o                         
   2  -3  -6         73.17         73.60         1.46 o                         
   3  -3  -6         93.62         93.36         3.52 o                         
   4  -3  -6         64.48         56.04         7.70 o                         
   5  -3  -6         43.49         43.34         0.93 o                         
   6  -3  -6         19.99         18.37         0.74 o                         
  -3  -2  -6         77.70         83.64         3.97 o                         
  -2  -2  -6        143.19        140.27         6.33 o                         
  -1  -2  -6         65.87         63.83         2.47 o                         
   0  -2  -6          5.86          6.41         1.08 o                         
   1  -2  -6         11.77         12.27         0.71 o                         
   2  -2  -6         56.11         58.97         1.20 o                         
   3  -2  -6         12.33         11.25         0.83 o                         
   4  -2  -6        395.69        386.73        12.41 o                         
   5  -2  -6        176.11        187.30         3.54 o                         
   6  -2  -6         11.01         10.42         0.54 o                         
  -2  -1  -6        470.80        454.59        14.01 o                         
  -1  -1  -6         10.90         10.91         0.73 o                         
   0  -1  -6        111.37        102.13         5.42 o                         
   1  -1  -6        133.06        132.96         3.81 o                         
   2  -1  -6         80.35         95.27         2.82 o                         
   3  -1  -6         88.00         83.06         3.02 o                         
   4  -1  -6         98.04         85.95         1.82 o                         
   5  -1  -6          4.35          2.98         0.33 o                         
   6  -1  -6          6.31          5.53         0.34 o                         
   7  -1  -6         26.68         28.67         1.08 o                         
   8  -1  -6          4.32          5.46         0.41 o                         
  -2   0  -6         13.99         16.42         1.45 o                         
  -1   0  -6         33.45         33.30         2.40 o                         
   0   0  -6        194.69        205.15         5.69 o                         
   1   0  -6         22.42         30.44         1.11 o                         
   2   0  -6        139.18        136.01         4.55 o                         
   3   0  -6         85.93         90.76         3.23 o                         
   4   0  -6        191.15        203.56         4.84 o                         
   5   0  -6         30.80         28.34         0.95 o                         
   6   0  -6          5.66          5.14         0.66 o                         
   7   0  -6         17.42         18.78         0.87 o                         
   8   0  -6          4.51          5.83         0.41 o                         
  -3   1  -6          1.97          3.19         0.79 o                         
  -2   1  -6        121.17        144.08         7.65 o                         
  -1   1  -6        399.91        392.11        19.32 o                         
   0   1  -6        179.33        197.07        10.13 o                         
   1   1  -6        155.90        170.18         8.65 o                         
   3   1  -6          7.86          7.03         0.41 o                         
   4   1  -6         43.44         50.26         1.45 o                         
   5   1  -6         29.54         29.70         0.99 o                         
   6   1  -6         22.67         21.34         0.91 o                         
   7   1  -6         14.66         14.27         0.70 o                         
   8   1  -6          4.43          6.16         0.41 o                         
  -3   2  -6          1.15          0.87         0.58 o                         
  -2   2  -6        238.49        242.45        12.37 o                         
  -1   2  -6        230.92        265.78        13.40 o                         
   0   2  -6         22.93         26.31         1.94 o                         
   4   2  -6         57.55         59.40         1.61 o                         
   6   2  -6          0.70          0.86         0.11 o                         
   7   2  -6          4.01          4.14         0.37 o                         
  -4   3  -6        291.63        311.57        15.93 o                         
  -3   3  -6         28.11         23.04         2.07 o                         
  -2   3  -6        186.96        189.41         9.93 o                         
  -1   3  -6        313.45        333.99        16.55 o                         
   0   3  -6        144.50        132.45         6.91 o                         
   4   3  -6         42.91         34.95         1.49 o                         
   5   3  -6         25.94         22.09         1.12 o                         
   6   3  -6          0.39          0.93         0.14 o                         
   7   3  -6          2.56          2.19         0.33 o                         
  -4   4  -6          4.96          4.51         1.12 o                         
  -3   4  -6        226.07        220.48        11.87 o                         
  -2   4  -6         11.91         15.18         1.61 o                         
  -1   4  -6         69.62         70.82         4.26 o                         
   4   4  -6         32.28         31.73         1.41 o                         
   5   4  -6          6.50          6.83         0.62 o                         
   6   4  -6          4.06          3.51         0.21 o                         
  -4   5  -6        148.16        151.90         8.69 o                         
  -3   5  -6         45.65         43.48         3.14 o                         
  -2   5  -6         68.58         61.97         3.97 o                         
  -1   5  -6        144.95        124.43         7.32 o                         
   2   5  -6         20.50         17.29         0.95 o                         
   3   5  -6         50.19         54.18         1.49 o                         
   4   5  -6          0.17          0.25         0.25 o                         
   5   5  -6          7.17          7.24         0.58 o                         
   6   5  -6          3.63          3.03         0.20 o                         
  -3   6  -6         16.97         18.16         1.90 o                         
  -2   6  -6        167.66        162.41         4.61 o                         
  -1   6  -6         25.82         25.52         1.28 o                         
   0   6  -6         12.13         11.38         0.83 o                         
   1   6  -6         32.43         29.66         1.45 o                         
   2   6  -6         15.42         15.39         0.91 o                         
   3   6  -6         60.79         57.38         2.73 o                         
   4   6  -6          3.32          3.72         0.46 o                         
   5   6  -6          6.30          6.43         0.29 o                         
  -4   7  -6         38.25         40.87         1.78 o                         
  -3   7  -6         13.48         15.22         0.99 o                         
  -2   7  -6         36.27         33.88         1.49 o                         
  -1   7  -6         32.99         31.40         1.41 o                         
   0   7  -6         45.10         46.33         1.78 o                         
   1   7  -6         25.49         27.34         1.20 o                         
   2   7  -6          8.30          8.66         0.47 o                         
   3   7  -6          9.47          9.43         0.62 o                         
  -2   8  -6          9.38         11.09         0.79 o                         
  -1   8  -6          0.27          0.99         0.37 o                         
   0   8  -6          2.94          4.14         0.54 o                         
  -3   9  -6          2.96          2.85         0.37 o                         
  -2   9  -6         10.98         13.07         0.74 o                         
  -1   9  -6          8.33          9.76         0.62 o                         
   1  -7  -5         16.03         29.62        16.67 o                         
   3  -7  -5         13.93         16.01         0.70 o                         
   0  -6  -5          4.54         -7.45        26.14 o                         
   1  -6  -5          3.65        -10.80        23.66 o                         
   2  -6  -5         32.02         37.66        12.26 o                         
   3  -6  -5         19.17         18.78         0.91 o                         
   4  -6  -5         13.71         13.94         0.74 o                         
   5  -6  -5         18.54         16.63         0.79 o                         
  -1  -5  -5         73.63         82.44         1.99 o                         
   0  -5  -5         11.02         10.34         0.46 o                         
   1  -5  -5         25.34         29.11         3.93 o                         
   2  -5  -5         37.50         38.69         1.15 o                         
   3  -5  -5         40.90        -10.09        20.35 o                         
   4  -5  -5          0.08          0.12         0.25 o                         
   5  -5  -5          9.91          7.24         0.58 o                         
  -2  -4  -5          4.17          4.30         0.70 o                         
  -1  -4  -5         10.39         12.16         1.08 o                         
   0  -4  -5          1.62          1.36         0.22 o                         
   1  -4  -5        163.52        164.47         3.01 o                         
   2  -4  -5         89.36         84.31         1.61 o                         
   3  -4  -5          1.87          2.59         0.35 o                         
   4  -4  -5          9.14          9.01         0.52 o                         
   5  -4  -5         16.99         15.93         0.87 o                         
  -3  -3  -5         35.93         34.50         1.99 o                         
  -2  -3  -5         17.57         16.34         1.24 o                         
  -1  -3  -5         18.57         20.38         1.10 o                         
   0  -3  -5         21.68         20.37         0.74 o                         
   1  -3  -5         93.41         86.78         1.68 o                         
   2  -3  -5         11.15          9.07         0.60 o                         
   3  -3  -5        143.30        149.29         5.13 o                         
   4  -3  -5         29.03         31.02         1.53 o                         
   5  -3  -5         10.56          9.62         0.74 o                         
   6  -3  -5         14.93         17.42         0.74 o                         
  -4  -2  -5         53.64         45.92         2.48 o                         
  -3  -2  -5        125.17        122.48         5.58 o                         
  -2  -2  -5         43.32         46.45         2.36 o                         
  -1  -2  -5         82.78         84.36         3.04 o                         
   0  -2  -5         29.66         30.74         1.39 o                         
   1  -2  -5        102.40        117.00         3.29 o                         
   2  -2  -5        199.49        225.36         6.20 o                         
   3  -2  -5          3.30          2.15         0.41 o                         
   4  -2  -5        147.66        153.96         5.21 o                         
   5  -2  -5         81.37         80.75         2.15 o                         
   6  -2  -5        189.75        183.58         4.43 o                         
  -3  -1  -5        159.32        149.91         6.58 o                         
  -2  -1  -5         26.34         27.21         1.19 o                         
  -1  -1  -5         45.10         45.59         2.05 o                         
   0  -1  -5        289.88        263.64         5.87 o                         
   1  -1  -5        160.53        153.10         4.32 o                         
   2  -1  -5        100.69        104.99         3.04 o                         
   3  -1  -5        404.16        406.01        12.66 o                         
   4  -1  -5         25.79         30.79         0.82 o                         
   5  -1  -5         95.27         86.37         2.28 o                         
   6  -1  -5         16.66         15.26         0.51 o                         
   7  -1  -5          4.41          3.43         0.41 o                         
   8  -1  -5         11.23         12.62         0.62 o                         
  -2   0  -5        209.52        209.77        10.05 o                         
  -1   0  -5        210.44        197.52        10.05 o                         
   0   0  -5        133.89        133.32         6.87 o                         
   1   0  -5        237.80        277.91         7.58 o                         
   2   0  -5        267.66        320.96        10.51 o                         
   3   0  -5        173.17        186.89         6.12 o                         
   4   0  -5        165.93        173.78         4.10 o                         
   5   0  -5         90.63         94.73         2.44 o                         
   6   0  -5         45.94         41.18         0.93 o                         
   7   0  -5         19.30         22.25         0.95 o                         
   8   0  -5         10.46         10.26         0.58 o                         
  -3   1  -5        342.93        347.06        17.17 o                         
  -2   1  -5         68.94         66.72         4.30 o                         
  -1   1  -5         91.75         81.01         2.93 o                         
   0   1  -5        462.53        432.80        13.60 o                         
   1   1  -5        441.70        394.47        18.86 o                         
   4   1  -5         62.65         66.06         1.74 o                         
   5   1  -5          4.16          4.92         0.41 o                         
   6   1  -5         28.03         31.36         1.16 o                         
   7   1  -5         47.23         42.36         1.41 o                         
   8   1  -5          6.77          6.45         0.41 o                         
  -3   2  -5        340.71        339.78        16.88 o                         
  -2   2  -5        140.68        139.40         7.28 o                         
  -1   2  -5        356.81        400.26        19.57 o                         
   0   2  -5        295.74        321.22        10.41 o                         
   3   2  -5        264.07        253.09         5.31 o                         
   4   2  -5         71.09         69.83         2.40 o                         
   5   2  -5         12.83         12.41         0.79 o                         
   6   2  -5         46.36         49.48         1.23 o                         
   7   2  -5         14.16         12.96         0.49 o                         
  -4   3  -5        309.34        324.39        16.38 o                         
  -3   3  -5        111.08        120.04         6.41 o                         
  -2   3  -5         63.80         70.12         3.93 o                         
  -1   3  -5        109.12        100.73         4.96 o                         
   0   3  -5        617.27        677.78        32.60 o                         
   5   3  -5         57.53         62.63         2.32 o                         
   6   3  -5          0.54          0.74         0.14 o                         
   7   3  -5          1.97          2.11         0.33 o                         
  -4   4  -5        125.96        121.37         6.74 o                         
  -3   4  -5         46.74         55.14         3.47 o                         
  -2   4  -5        118.76        109.99         6.37 o                         
  -1   4  -5         20.50         21.39         1.78 o                         
   0   4  -5        250.28        258.70        13.20 o                         
   3   4  -5         94.58         88.56         3.27 o                         
   4   4  -5         90.02         87.66         2.23 o                         
   5   4  -5         27.33         24.89         0.88 o                         
   6   4  -5          4.79          6.73         0.52 o                         
  -4   5  -5         88.82         81.41         5.13 o                         
  -3   5  -5        191.32        189.37        10.09 o                         
  -2   5  -5        364.56        380.28        19.77 o                         
  -1   5  -5          5.31          3.76         0.91 o                         
   3   5  -5         81.47         79.07         2.01 o                         
   4   5  -5         12.30         12.21         0.57 o                         
   5   5  -5          3.03          2.92         0.22 o                         
   6   5  -5          1.03          1.57         0.19 o                         
  -4   6  -5         35.57         30.90         2.56 o                         
  -3   6  -5         15.18         13.24         1.65 o                         
  -2   6  -5        134.66        118.51         6.87 o                         
  -1   6  -5         49.07         49.27         3.31 o                         
   1   6  -5         27.99         24.41         1.16 o                         
   2   6  -5         11.28         11.00         0.74 o                         
   3   6  -5         40.22         37.41         1.14 o                         
   4   6  -5          1.54          2.16         0.28 o                         
   5   6  -5         12.05         12.33         0.66 o                         
   0   7  -5         82.08         76.03         2.81 o                         
   1   7  -5         14.79         17.66         1.03 o                         
   2   7  -5         24.88         25.61         1.28 o                         
  -2   8  -5         13.11         14.73         0.95 o                         
  -1   8  -5         20.67         21.39         1.08 o                         
   0   8  -5          2.38          3.27         0.50 o                         
   1   8  -5          8.26          9.56         0.66 o                         
  -4   9  -5          3.53          3.89         0.41 o                         
  -3   9  -5          1.04          0.91         0.29 o                         
  -2   9  -5          5.18          5.25         0.50 o                         
  -1   9  -5          5.83          7.65         0.58 o                         
   0   9  -5          3.24          4.22         0.41 o                         
  -1  -7  -4          5.95         14.56        23.37 o                         
   0  -7  -4         22.32         39.79        25.52 o                         
   1  -7  -4         14.35         36.32        23.41 o                         
   2  -7  -4          7.21          2.28        15.02 o                         
   3  -7  -4          8.92          8.81         0.54 o                         
   4  -7  -4          8.27          8.48         0.54 o                         
  -1  -6  -4         13.38         15.18         0.54 o                         
   0  -6  -4          6.50         41.74        33.42 o                         
   1  -6  -4          6.02         -1.32        23.33 o                         
   2  -6  -4         25.16         -2.81        25.61 o                         
   3  -6  -4         21.14         20.35         0.95 o                         
   4  -6  -4         21.26         20.81         0.99 o                         
  -1  -5  -4         17.13         15.50         0.55 o                         
   0  -5  -4        244.90        264.04         5.67 o                         
   1  -5  -4         10.40         10.06         0.32 o                         
   2  -5  -4          1.23         10.47        25.81 o                         
   3  -5  -4         50.90         49.70         7.11 o                         
   4  -5  -4         15.55         13.57         0.63 o                         
   5  -5  -4          0.22          0.29         0.29 o                         
  -3  -4  -4         22.27         22.67         1.53 o                         
  -2  -4  -4          7.59          8.15         0.87 o                         
  -1  -4  -4         23.00         26.93         1.70 o                         
   0  -4  -4        111.42        114.75         2.37 o                         
   1  -4  -4         75.26         77.29         2.44 o                         
   2  -4  -4        201.59        212.01         3.78 o                         
   3  -4  -4         45.76         45.01         1.99 o                         
   4  -4  -4          2.69          2.07         0.50 o                         
   5  -4  -4         70.17         63.25         2.19 o                         
  -4  -3  -4         22.96         23.70         1.57 o                         
  -3  -3  -4         11.02          9.56         0.95 o                         
  -2  -3  -4        225.31        224.41         9.64 o                         
  -1  -3  -4         43.44         42.95         1.82 o                         
   0  -3  -4         87.43         85.07         3.07 o                         
   1  -3  -4          9.40         10.26         0.70 o                         
   2  -3  -4        222.59        224.41         6.95 o                         
   3  -3  -4         74.83         71.36         2.69 o                         
   4  -3  -4         41.58         47.24         1.99 o                         
   5  -3  -4        149.07        147.43         3.64 o                         
  -5  -2  -4         31.60         32.22         1.94 o                         
  -4  -2  -4         40.54         38.97         2.23 o                         
  -3  -2  -4         25.77         30.24         1.82 o                         
  -2  -2  -4        266.24        276.08        11.83 o                         
  -1  -2  -4          0.20          0.43         0.21 o                         
   0  -2  -4        103.73        107.32         2.56 o                         
   1  -2  -4        409.35        416.23        11.29 o                         
   2  -2  -4        219.60        247.69         6.61 o                         
   3  -2  -4        137.80        151.23         5.05 o                         
   4  -2  -4        173.15        156.45         5.05 o                         
   5  -2  -4        195.75        196.24         4.67 o                         
   6  -2  -4         72.65         70.07         1.90 o                         
   7  -2  -4         39.13         37.06         1.28 o                         
   8  -2  -4         16.41         15.68         0.70 o                         
  -4  -1  -4          6.12          7.69         0.91 o                         
  -3  -1  -4        240.78        226.27         9.35 o                         
  -2  -1  -4        850.26        833.61        34.66 o                         
  -1  -1  -4        117.70        101.59         5.29 o                         
   0  -1  -4        318.85        331.67        16.96 o                         
   1  -1  -4        365.03        367.29        18.61 o                         
   2  -1  -4         24.48         23.16         0.88 o                         
   3  -1  -4        594.43        564.36        17.70 o                         
   4  -1  -4        161.48        148.67         3.68 o                         
   5  -1  -4        177.68        186.31         4.43 o                         
   6  -1  -4         31.98         30.32         0.99 o                         
   7  -1  -4         40.35         40.87         1.41 o                         
   8  -1  -4          1.32          0.46         0.29 o                         
  -2   0  -4         39.30         36.57         2.23 o                         
  -1   0  -4         92.11         65.06         2.47 o                         
   0   0  -4         30.05         43.77         2.32 o                         
   1   0  -4         52.45         65.65         2.98 o                         
   3   0  -4         18.53         21.59         0.99 o                         
   4   0  -4         57.77         53.83         1.37 o                         
   5   0  -4         63.93         68.58         1.86 o                         
   6   0  -4         60.57         55.14         1.57 o                         
   7   0  -4          8.79          9.51         0.66 o                         
   8   0  -4         22.68         27.67         1.03 o                         
  -2   1  -4        437.86        527.37        26.14 o                         
  -1   1  -4        164.06        138.00         5.75 o                         
   0   1  -4       1143.82       1174.34        51.00 o                         
   1   1  -4        467.56        470.66        20.06 o                         
   3   1  -4        163.28        209.89        10.71 o                         
   4   1  -4         42.31         48.07         1.22 o                         
   5   1  -4        113.99        119.84         2.98 o                         
   6   1  -4         25.75         21.49         0.70 o                         
   7   1  -4         40.33         38.88         1.01 o                         
   8   1  -4          1.62          1.98         0.22 o                         
  -3   2  -4         20.51         24.32         1.82 o                         
  -2   2  -4         89.25         77.31         4.51 o                         
  -1   2  -4        656.69        621.15        29.82 o                         
   0   2  -4         42.73         43.97         2.23 o                         
   1   2  -4        549.60        504.17        21.34 o                         
   2   2  -4        456.66        473.52        22.92 o                         
   3   2  -4         41.40         41.95         2.73 o                         
   4   2  -4        128.58        138.37         7.61 o                         
   6   2  -4         41.61         35.48         0.72 o                         
   7   2  -4         18.93         18.27         0.61 o                         
   8   2  -4         10.28          9.18         0.54 o                         
  -3   3  -4        214.45        222.80        11.46 o                         
  -2   3  -4        939.87        941.41        44.84 o                         
  -1   3  -4        137.22        117.98         6.25 o                         
   0   3  -4        598.28        562.12        26.72 o                         
   3   3  -4         13.34         12.95         0.83 o                         
   4   3  -4         56.80         49.31         2.03 o                         
   5   3  -4         20.69         19.91         0.75 o                         
   6   3  -4          2.31          1.82         0.18 o                         
   7   3  -4          2.46          2.81         0.37 o                         
  -4   4  -4         23.73         20.93         1.82 o                         
  -3   4  -4        290.37        272.97        13.57 o                         
  -2   4  -4         96.36         96.05         5.13 o                         
  -1   4  -4        185.34        195.00        10.47 o                         
   0   4  -4         29.92         26.68         1.82 o                         
   3   4  -4        277.28        272.11         9.22 o                         
   4   4  -4         51.09         43.81         1.25 o                         
   5   4  -4         49.26         50.88         1.06 o                         
   6   4  -4          5.02          5.58         0.37 o                         
   7   4  -4          3.21          2.15         0.29 o                         
  -4   5  -4         76.80         73.42         4.59 o                         
  -3   5  -4        180.00        151.73         8.15 o                         
  -2   5  -4         43.92         45.30         3.02 o                         
  -1   5  -4        136.77        132.66         7.20 o                         
   3   5  -4         52.87         51.57         1.41 o                         
   4   5  -4         85.54         82.37         2.13 o                         
   5   5  -4         14.36         16.66         0.65 o                         
   6   5  -4          1.37          1.00         0.19 o                         
  -4   6  -4        191.38        172.00         9.14 o                         
  -3   6  -4         10.90         14.68         1.57 o                         
  -2   6  -4        105.27         97.17         5.42 o                         
  -1   6  -4        109.24        101.88         6.20 o                         
   2   6  -4          3.83          3.00         0.77 o                         
   3   6  -4         35.60         36.89         1.12 o                         
   4   6  -4          5.12          3.44         0.34 o                         
  -2   7  -4         30.71         29.78         2.40 o                         
   0   7  -4         50.49         45.54         1.86 o                         
   1   7  -4          7.56          6.95         0.70 o                         
   2   7  -4         11.27          8.98         0.50 o                         
  -2   8  -4         10.74         10.47         0.83 o                         
  -1   8  -4          0.61          1.41         0.41 o                         
   0   8  -4         30.59         34.00         1.49 o                         
   1   8  -4         12.53         12.08         0.74 o                         
   2   8  -4          3.42          3.89         0.41 o                         
  -4   9  -4          4.59          6.66         0.54 o                         
  -3   9  -4         10.51          9.47         0.62 o                         
  -2   9  -4          0.53          0.21         0.25 o                         
  -1   9  -4         16.72         18.28         0.91 o                         
   0   9  -4          3.40          3.52         0.37 o                         
   0  -7  -3         37.27         37.12        26.72 o                         
   1  -7  -3         14.27         -0.33        22.92 o                         
   2  -7  -3          1.86          1.33         6.74 o                         
   3  -7  -3         11.49         12.49         0.70 o                         
   4  -7  -3         40.23         41.41         1.49 o                         
   5  -7  -3         14.73         13.94         0.66 o                         
  -1  -6  -3         49.26         47.74         1.24 o                         
   0  -6  -3         26.46         31.60         0.87 o                         
   1  -6  -3         19.78         19.78         0.49 o                         
   2  -6  -3         14.41        -16.26        22.88 o                         
   3  -6  -3         53.90         45.27         5.19 o                         
   4  -6  -3         16.20         16.17         0.87 o                         
   5  -6  -3         18.82         17.95         0.91 o                         
  -2  -5  -3         10.24          7.98         0.87 o                         
  -1  -5  -3         24.69         24.51         0.71 o                         
   0  -5  -3        174.05        157.36         3.11 o                         
   1  -5  -3         62.54         65.39         1.31 o                         
   2  -5  -3         86.64         87.09         1.65 o                         
   3  -5  -3         41.32         38.10         1.82 o                         
   4  -5  -3         69.51         64.18         1.70 o                         
  -4  -4  -3         22.91         23.87         1.61 o                         
  -3  -4  -3         78.61         82.73         3.93 o                         
  -2  -4  -3        143.29        139.90         6.29 o                         
  -1  -4  -3         76.37         67.34         3.27 o                         
   0  -4  -3         39.09         37.68         2.07 o                         
   1  -4  -3        316.28        336.97         8.55 o                         
   2  -4  -3         15.70         14.68         0.91 o                         
   3  -4  -3         40.94         45.01         1.94 o                         
   4  -4  -3        309.03        308.71        10.01 o                         
  -4  -3  -3         25.27         25.15         1.65 o                         
  -3  -3  -3         41.19         45.09         2.44 o                         
  -2  -3  -3         78.81         82.69         3.81 o                         
  -1  -3  -3         23.52         26.97         1.57 o                         
   0  -3  -3        794.46        754.32        18.38 o                         
   1  -3  -3        587.46        604.73        14.70 o                         
   2  -3  -3         76.97         86.91         3.06 o                         
   3  -3  -3        270.03        301.73         7.91 o                         
   4  -3  -3        105.72         98.95         3.52 o                         
  -5  -2  -3         56.37         59.32         3.06 o                         
  -4  -2  -3        106.73        110.24         5.13 o                         
  -3  -2  -3         19.49         19.77         1.32 o                         
  -2  -2  -3        114.90        124.43         5.67 o                         
  -1  -2  -3        455.81        449.48        14.40 o                         
   0  -2  -3        276.31        272.52        13.57 o                         
   1  -2  -3         22.64         21.51         1.45 o                         
   2  -2  -3         98.46         94.65         3.27 o                         
   3  -2  -3        109.43         90.34         3.14 o                         
   5  -2  -3         69.20         65.90         1.78 o                         
   7  -2  -3         46.44         43.31         1.45 o                         
   8  -2  -3          3.81          4.84         0.46 o                         
  -5  -1  -3         39.07         43.23         2.40 o                         
  -3  -1  -3        356.04        384.25        17.21 o                         
  -1  -1  -3       1244.14       1401.81        58.91 o                         
   0  -1  -3        693.78        777.84        33.71 o                         
   4  -1  -3         12.87         11.37         0.46 o                         
   5  -1  -3        203.94        192.12         4.15 o                         
   6  -1  -3         97.70         85.83         2.23 o                         
   7  -1  -3         70.60         71.40         2.19 o                         
   8  -1  -3          2.48          2.56         0.37 o                         
  -1   0  -3       1841.49       1780.31        72.10 o                         
   0   0  -3        172.62        150.57         6.37 o                         
   1   0  -3        181.86        165.51         7.03 o                         
   2   0  -3         23.50         20.39         1.49 o                         
   3   0  -3         96.79         86.74         4.76 o                         
   4   0  -3        103.09         85.17         4.92 o                         
   5   0  -3         86.94         78.80         1.86 o                         
   6   0  -3          4.46          2.44         0.37 o                         
   7   0  -3         10.22         11.14         0.51 o                         
   8   0  -3         22.51         23.92         0.87 o                         
  -1   1  -3        352.25        456.27        18.82 o                         
   0   1  -3        542.75        617.80        25.15 o                         
   1   1  -3         53.96         38.59         1.70 o                         
   2   1  -3         82.75        115.16         5.96 o                         
   3   1  -3       1063.48       1120.81        53.53 o                         
   4   1  -3        111.27         85.37         1.97 o                         
   5   1  -3         68.22         65.28         4.22 o                         
   6   1  -3         18.95         19.24         0.99 o                         
   7   1  -3         45.04         47.06         1.19 o                         
   8   1  -3          8.99          9.91         0.43 o                         
  -3   2  -3        469.70        460.90        21.88 o                         
   0   2  -3       1204.02       1248.96        52.33 o                         
   1   2  -3       1213.45       1253.79        39.44 o                         
   2   2  -3         17.86         18.16         1.37 o                         
   3   2  -3        460.69        514.39        25.03 o                         
   4   2  -3         19.51         21.13         0.91 o                         
   5   2  -3         57.38         55.60         2.19 o                         
   6   2  -3         10.93         12.70         0.40 o                         
   7   2  -3         21.48         20.80         0.77 o                         
   8   2  -3         12.21         12.66         0.66 o                         
  -3   3  -3        121.68        140.31         7.57 o                         
  -2   3  -3        724.13        681.63        33.30 o                         
  -1   3  -3         38.87         39.71         2.15 o                         
   3   3  -3         16.87         13.98         0.79 o                         
   4   3  -3         54.09         53.94         2.15 o                         
   5   3  -3         11.64         10.40         0.52 o                         
   6   3  -3          5.81          4.33         0.25 o                         
   7   3  -3          0.12          0.12         0.25 o                         
  -4   4  -3         95.42         86.58         4.92 o                         
  -3   4  -3        126.69        127.53         6.87 o                         
  -2   4  -3        318.54        301.35        14.56 o                         
  -1   4  -3        101.54         85.63         4.30 o                         
   0   4  -3        136.68        145.61         7.57 o                         
   3   4  -3         61.63         62.55         2.44 o                         
   4   4  -3          9.40          8.21         0.47 o                         
   5   4  -3         50.92         43.37         1.25 o                         
   6   4  -3          0.90          0.53         0.14 o                         
  -4   5  -3         32.67         29.41         2.32 o                         
  -3   5  -3          0.54          0.29         0.46 o                         
  -2   5  -3        191.51        188.84        10.22 o                         
  -1   5  -3          6.41          5.83         0.95 o                         
   3   5  -3          8.03          8.82         0.48 o                         
   4   5  -3        153.03        156.90         3.72 o                         
   5   5  -3          9.60          9.12         0.54 o                         
   6   5  -3          2.65          2.83         0.31 o                         
  -4   6  -3         79.51         69.91         4.22 o                         
  -3   6  -3         86.09         68.09         4.10 o                         
  -2   6  -3         76.68         75.20         4.55 o                         
  -1   6  -3          7.05          6.78         1.12 o                         
   2   6  -3         15.60         18.09         0.72 o                         
   3   6  -3         13.83         12.47         0.60 o                         
   4   6  -3         10.97         11.35         0.54 o                         
  -2   7  -3         17.98         15.10         1.65 o                         
  -1   7  -3        120.99        118.39         4.05 o                         
   0   7  -3         53.38         51.00         2.07 o                         
   1   7  -3         38.99         44.01         1.86 o                         
   2   7  -3          4.02          4.40         0.39 o                         
   3   7  -3         25.43         24.28         1.12 o                         
   4   7  -3         11.49         12.41         0.66 o                         
  -2   8  -3         48.13         50.09         2.07 o                         
  -1   8  -3          9.19         10.42         0.74 o                         
   0   8  -3         21.69         21.22         1.12 o                         
   1   8  -3          2.02          2.15         0.41 o                         
   2   8  -3         12.00         12.45         0.70 o                         
  -3   9  -3         25.10         27.18         1.16 o                         
  -2   9  -3         19.57         22.67         1.08 o                         
  -1   9  -3         13.96         12.12         0.70 o                         
   0   9  -3          2.44          3.06         0.37 o                         
   0  -8  -2          3.06          4.92        19.57 o                         
   1  -8  -2          4.80          1.03        17.54 o                         
   2  -8  -2          0.04          0.00         0.17 o                         
   3  -8  -2         22.54         22.25         0.91 o                         
   4  -8  -2         24.94         25.65         0.99 o                         
  -1  -7  -2         15.16         17.00         0.54 o                         
   0  -7  -2         54.15         55.26         1.32 o                         
   1  -7  -2         20.87         24.24         1.08 o                         
   2  -7  -2        118.93        121.86         3.78 o                         
   3  -7  -2         27.91         27.88         0.82 o                         
   4  -7  -2         18.68         21.13         0.67 o                         
   5  -7  -2         34.18         35.95         1.32 o                         
  -1  -6  -2         43.18         40.29         1.12 o                         
   0  -6  -2          8.36          9.85         0.41 o                         
   1  -6  -2        107.92        104.96         1.51 o                         
   2  -6  -2         28.74         26.81         0.71 o                         
   3  -6  -2         17.73         17.55         2.06 o                         
   4  -6  -2         38.70         44.76         1.01 o                         
  -3  -5  -2         20.15         18.08         1.28 o                         
  -2  -5  -2         20.11         16.22         1.20 o                         
  -1  -5  -2         37.11         40.91         2.23 o                         
   1  -5  -2         13.07         14.87         0.99 o                         
   2  -5  -2         12.05         10.05         0.30 o                         
   3  -5  -2        173.97        165.05         5.67 o                         
   4  -5  -2        181.48        178.41         6.12 o                         
  -4  -4  -2         32.26         26.31         1.74 o                         
  -3  -4  -2         79.01         76.69         3.76 o                         
  -2  -4  -2         87.51         92.66         4.34 o                         
  -1  -4  -2         23.99         27.55         1.61 o                         
   0  -4  -2        382.25        381.13         8.36 o                         
   1  -4  -2        116.67        104.12         2.52 o                         
   2  -4  -2         69.61         77.75         2.33 o                         
   3  -4  -2        207.44        205.92         6.78 o                         
   4  -4  -2        212.11        217.87         7.20 o                         
  -5  -3  -2         17.48         15.47         1.24 o                         
  -4  -3  -2         47.23         51.75         2.77 o                         
  -3  -3  -2        237.94        233.51         9.97 o                         
  -2  -3  -2         12.30         10.84         0.95 o                         
  -1  -3  -2        383.50        371.92        15.47 o                         
   1  -3  -2        104.14        102.42         3.64 o                         
   2  -3  -2       1491.99       1487.11        45.54 o                         
   3  -3  -2        162.52        176.07         4.73 o                         
  -6  -2  -2          6.49          5.46         0.83 o                         
  -5  -2  -2         40.72         35.12         2.03 o                         
  -4  -2  -2        123.41        144.41         6.58 o                         
  -3  -2  -2         11.40         13.11         0.99 o                         
  -2  -2  -2        757.36        757.29        31.93 o                         
  -1  -2  -2        177.79        151.23         6.54 o                         
   0  -2  -2        849.12        839.07        35.45 o                         
   3  -2  -2         19.11         20.35         1.49 o                         
   5  -2  -2          5.49          4.96         0.99 o                         
   7  -2  -2        132.70        122.73         3.43 o                         
   8  -2  -2          1.46          1.08         0.29 o                         
   9  -2  -2          6.59          6.04         0.41 o                         
  -6  -1  -2          1.34          1.94         0.54 o                         
  -5  -1  -2        112.50        100.27         4.67 o                         
  -4  -1  -2        120.00        108.75         5.17 o                         
  -3  -1  -2         41.99         81.12         3.68 o                         
  -2  -1  -2        172.96        199.51         9.31 o                         
  -1  -1  -2        971.67       1059.17        45.50 o                         
   0  -1  -2       2244.99       2356.37        97.00 o                         
   3  -1  -2         41.35         32.68         2.15 o                         
   4  -1  -2        557.73        538.79        26.23 o                         
   5  -1  -2         35.65         36.47         1.00 o                         
   6  -1  -2         11.35          8.89         0.50 o                         
   7  -1  -2        118.80        109.56         2.39 o                         
   8  -1  -2          6.68          7.67         0.41 o                         
   9  -1  -2          9.06         10.84         0.54 o                         
  -4   0  -2        421.28        407.25        17.42 o                         
  -1   0  -2        922.73       1115.14        45.38 o                         
   0   0  -2       1713.61       1891.42        77.31 o                         
   1   0  -2       2037.03       2026.85        84.51 o                         
   2   0  -2       1091.83       1063.15        50.51 o                         
   3   0  -2        141.08        160.42         8.19 o                         
   4   0  -2         11.47         14.77         1.41 o                         
   5   0  -2         82.78         77.30         1.92 o                         
   6   0  -2         19.03         20.97         1.03 o                         
   7   0  -2         32.92         33.36         0.94 o                         
   8   0  -2          7.85          8.26         1.24 o                         
  -1   1  -2        918.16       1050.98        46.29 o                         
   0   1  -2       1849.29       1822.21        73.22 o                         
   1   1  -2       1730.88       1926.44        60.26 o                         
   2   1  -2        931.58        950.01        45.21 o                         
   3   1  -2        258.78        300.65        14.85 o                         
   4   1  -2         57.19         53.61         3.43 o                         
   5   1  -2         71.33         74.86         2.38 o                         
   6   1  -2         47.66         43.34         1.25 o                         
   7   1  -2         24.43         26.53         0.69 o                         
   8   1  -2          8.36          7.21         0.36 o                         
  -1   2  -2        792.96        734.04        29.78 o                         
   0   2  -2        180.19        225.36         9.51 o                         
   1   2  -2       1665.83       1736.91        54.43 o                         
   2   2  -2        614.45        593.15        28.46 o                         
   3   2  -2         62.87         75.20         4.30 o                         
   4   2  -2         45.21         48.52         1.64 o                         
   5   2  -2         16.50         13.94         0.87 o                         
   6   2  -2         25.69         26.44         0.79 o                         
   7   2  -2         10.91         15.58         1.05 o                         
   8   2  -2          9.82         10.38         0.62 o                         
  -3   3  -2        416.03        409.61        20.31 o                         
  -2   3  -2        199.63        162.20         7.98 o                         
   3   3  -2        162.11        156.90         5.38 o                         
   4   3  -2         60.46         59.44         2.28 o                         
   5   3  -2         12.93         11.93         0.57 o                         
   6   3  -2         17.57         18.13         0.49 o                         
   7   3  -2          2.85          3.29         0.21 o                         
  -4   4  -2        163.42        140.98         7.98 o                         
  -3   4  -2        201.30        207.49        11.04 o                         
  -2   4  -2        390.28        427.60        20.72 o                         
   3   4  -2        111.21        108.01         3.72 o                         
   4   4  -2         13.40         15.65         0.79 o                         
   5   4  -2         28.91         29.30         0.95 o                         
   6   4  -2         10.07          9.80         0.34 o                         
   7   4  -2         11.94         12.91         0.41 o                         
  -4   5  -2        192.57        189.54        10.26 o                         
  -3   5  -2         10.91         10.18         1.12 o                         
  -2   5  -2         35.08         32.47         2.28 o                         
  -1   5  -2         91.81         89.43         5.38 o                         
   3   5  -2          6.57          5.75         0.62 o                         
   4   5  -2         63.76         56.18         1.58 o                         
   5   5  -2         34.19         34.32         1.05 o                         
   6   5  -2          8.38          7.45         0.41 o                         
  -4   6  -2        231.84        198.06        10.42 o                         
  -3   6  -2         40.07         32.97         2.48 o                         
  -2   6  -2        202.83        188.17         9.89 o                         
  -1   6  -2        117.03        106.77         5.96 o                         
   2   6  -2        138.97        125.61         3.08 o                         
   3   6  -2          3.55          3.05         0.56 o                         
   4   6  -2          0.11          0.33         0.20 o                         
   5   6  -2          7.27          6.95         0.50 o                         
  -2   7  -2         11.69         10.13         1.28 o                         
  -1   7  -2          7.29          6.99         0.70 o                         
   0   7  -2         28.42         27.34         1.37 o                         
   1   7  -2         42.32         43.10         1.82 o                         
   2   7  -2          0.52          0.00         0.29 o                         
   3   7  -2         12.50         13.07         0.79 o                         
   4   7  -2          9.16          9.80         0.58 o                         
  -3   8  -2         27.10         27.14         1.32 o                         
  -2   8  -2         49.69         50.71         2.07 o                         
  -1   8  -2          0.52         -0.08         0.29 o                         
   0   8  -2         39.47         40.33         1.65 o                         
   1   8  -2          3.45          3.68         0.46 o                         
   2   8  -2         19.40         19.73         0.91 o                         
  -3   9  -2         32.07         34.66         1.41 o                         
  -2   9  -2         18.16         18.16         0.87 o                         
  -1   9  -2         11.09         10.26         0.58 o                         
   0   9  -2          4.28          4.34         0.41 o                         
  -1  -8  -1          4.09         27.14        24.16 o                         
   1  -8  -1          1.10         29.54        23.41 o                         
   2  -8  -1         13.10         17.99         3.29 o                         
   3  -8  -1          8.09          9.93         0.58 o                         
   4  -8  -1          4.38          4.43         0.26 o                         
  -2  -7  -1          5.05          5.42         0.33 o                         
  -1  -7  -1          0.89          1.41         0.21 o                         
   0  -7  -1         43.60         40.62         1.03 o                         
   1  -7  -1         20.83         20.64         0.44 o                         
   2  -7  -1         23.64         22.99         0.73 o                         
   3  -7  -1          2.74          2.64         0.28 o                         
   4  -7  -1         62.60         60.01         1.46 o                         
   5  -7  -1         19.94         17.70         0.83 o                         
   0  -6  -1         56.48         54.37         2.54 o                         
   1  -6  -1        106.74         98.22         2.37 o                         
   2  -6  -1         51.96         53.89         1.78 o                         
   3  -6  -1        272.77        239.16         4.24 o                         
   4  -6  -1         12.33         10.64         0.58 o                         
  -3  -5  -1          4.39          5.54         0.79 o                         
  -2  -5  -1          9.01          8.77         0.91 o                         
   0  -5  -1         40.61         40.17         1.70 o                         
   1  -5  -1         59.75         56.34         2.23 o                         
   2  -5  -1        120.23        133.03         4.63 o                         
   3  -5  -1        165.67        164.64         5.58 o                         
   4  -5  -1         23.68         23.33         1.28 o                         
  -4  -4  -1         28.34         32.18         1.42 o                         
  -3  -4  -1         12.81         13.28         0.80 o                         
  -2  -4  -1        450.32        434.76        12.37 o                         
  -1  -4  -1         27.14         25.52         1.05 o                         
   0  -4  -1         32.83         25.58         0.97 o                         
   1  -4  -1        556.90        557.34        14.16 o                         
   2  -4  -1         43.64         36.03         1.26 o                         
   3  -4  -1         16.57         21.59         1.08 o                         
   4  -4  -1          8.82          9.22         0.70 o                         
  -5  -3  -1         25.86         26.93         1.78 o                         
  -4  -3  -1         16.32         16.22         1.28 o                         
  -3  -3  -1         43.39         47.53         2.36 o                         
  -2  -3  -1        144.42        143.25         6.08 o                         
  -1  -3  -1        473.61        445.35        16.67 o                         
   0  -3  -1        379.29        413.53        11.76 o                         
   1  -3  -1        136.03        183.00         8.48 o                         
   2  -3  -1        550.90        575.94        25.40 o                         
   3  -3  -1         62.18         63.29         1.89 o                         
  -6  -2  -1         43.39         40.25         2.32 o                         
  -5  -2  -1         17.75         17.29         1.37 o                         
  -4  -2  -1         88.92         90.10         4.10 o                         
  -3  -2  -1         18.38         11.83         0.95 o                         
  -2  -2  -1        392.69        448.45        19.65 o                         
  -1  -2  -1        507.25        565.27        24.03 o                         
   0  -2  -1        694.74        743.30        30.86 o                         
   2  -2  -1        270.88        302.51        13.57 o                         
   3  -2  -1        652.56        708.53        22.88 o                         
   4  -2  -1         94.67        109.21         5.87 o                         
   7  -2  -1         70.51         65.85         2.07 o                         
   8  -2  -1          2.67          3.60         0.41 o                         
   9  -2  -1         11.71         11.95         0.54 o                         
  -6  -1  -1          0.71          0.00         0.37 o                         
  -5  -1  -1         39.03         44.01         2.44 o                         
  -4  -1  -1        220.83        203.77         8.52 o                         
  -1  -1  -1       4115.65       4136.59       168.28 o                         
   0  -1  -1       2722.43       2963.70        87.60 o                         
   2  -1  -1       2799.99       3229.11       152.60 o                         
   3  -1  -1        107.79        126.25         6.49 o                         
   4  -1  -1         80.80         92.97         3.10 o                         
   5  -1  -1        255.53        236.30         6.55 o                         
   6  -1  -1          9.28          9.93         0.74 o                         
   7  -1  -1         80.93         80.83         1.87 o                         
   8  -1  -1         49.10         51.26         1.26 o                         
   9  -1  -1          8.35          7.28         0.46 o                         
  -5   0  -1         90.29         88.40         4.38 o                         
  -1   0  -1       3065.25       3370.95       140.85 o                         
   0   0  -1        899.62        857.06        35.95 o                         
   2   0  -1       1352.66       1195.06        38.19 o                         
   3   0  -1         10.77         14.85         1.20 o                         
   4   0  -1         60.08         51.58         3.23 o                         
   5   0  -1         26.67         23.99         1.02 o                         
   6   0  -1         25.48         23.58         1.20 o                         
   7   0  -1         19.31         20.07         0.59 o                         
   8   0  -1         28.51         31.59         0.88 o                         
  -1   1  -1        164.12        184.04         7.74 o                         
   0   1  -1        551.59        536.43        22.59 o                         
   2   1  -1        600.12        573.54        27.47 o                         
   3   1  -1        250.10        267.18        13.28 o                         
   4   1  -1        175.97        210.30        10.88 o                         
   5   1  -1         65.72         59.33         1.97 o                         
   6   1  -1          9.21          7.43         0.45 o                         
   7   1  -1         33.99         33.93         0.83 o                         
   8   1  -1          1.80          1.68         0.27 o                         
  -1   2  -1         88.50        121.62         5.29 o                         
   0   2  -1       1705.82       1890.63        80.87 o                         
   1   2  -1         25.06         36.03         2.03 o                         
   2   2  -1          7.71          5.29         0.70 o                         
   3   2  -1        544.87        545.49        26.47 o                         
   4   2  -1        107.98        109.35         3.28 o                         
   5   2  -1         48.51         50.01         2.03 o                         
   6   2  -1          2.26          1.83         0.18 o                         
   7   2  -1         22.04         22.61         0.51 o                         
   8   2  -1          3.07          2.65         0.33 o                         
  -3   3  -1        376.77        444.19        21.26 o                         
   3   3  -1         23.48         22.16         1.01 o                         
   4   3  -1         63.55         52.64         1.81 o                         
   5   3  -1         44.97         44.71         1.34 o                         
   6   3  -1         39.07         39.77         0.85 o                         
   7   3  -1          7.39          8.11         0.29 o                         
  -4   4  -1         42.51         36.57         2.23 o                         
   3   4  -1          1.23          2.40         0.41 o                         
   4   4  -1         17.41         17.13         0.99 o                         
   5   4  -1          0.88          0.69         0.22 o                         
   6   4  -1          5.24          6.25         0.79 o                         
   7   4  -1          2.22          2.61         0.17 o                         
  -4   5  -1        165.73        156.98         8.31 o                         
   2   5  -1         12.62         11.71         0.79 o                         
   3   5  -1         14.36         15.14         0.95 o                         
   4   5  -1         38.19         41.61         1.23 o                         
   5   5  -1         22.69         25.08         0.85 o                         
   6   5  -1         29.03         34.60         0.84 o                         
  -4   6  -1         16.45         15.59         1.70 o                         
  -3   6  -1        254.69        217.67        11.58 o                         
   2   6  -1         40.18         31.36         1.41 o                         
   3   6  -1          4.55          4.70         0.39 o                         
   4   6  -1         17.63         17.75         0.91 o                         
   5   6  -1          6.40          5.01         0.41 o                         
  -2   7  -1         63.48         61.92         2.40 o                         
  -1   7  -1         20.03         18.78         0.99 o                         
   0   7  -1         28.32         29.16         1.41 o                         
   1   7  -1         20.15         21.18         1.12 o                         
   2   7  -1         15.07         13.94         0.83 o                         
   3   7  -1         15.72         14.64         0.83 o                         
   4   7  -1          4.87          5.13         0.41 o                         
  -2   8  -1          3.87          4.26         0.54 o                         
  -1   8  -1          0.20         -0.17         0.29 o                         
   0   8  -1         10.73         10.92         0.74 o                         
   1   8  -1          4.44          4.80         0.50 o                         
   2   8  -1         16.49         15.68         0.79 o                         
   0  -8   0          2.50          3.14         0.27 o                         
   1  -8   0          5.34          4.80         0.46 o                         
   2  -8   0          6.26          5.83         0.35 o                         
   3  -8   0         10.52         11.16         0.45 o                         
   4  -8   0          0.40          0.19         0.15 o                         
   5  -8   0          3.13          3.60         0.33 o                         
   0  -7   0         17.44         17.83         0.87 o                         
   1  -7   0         22.48         23.67         0.47 o                         
   2  -7   0         21.73         18.88         0.57 o                         
   3  -7   0         14.68         15.15         0.51 o                         
   4  -7   0         11.65         12.89         0.53 o                         
   5  -7   0         51.12         55.60         1.90 o                         
   0  -6   0         66.43         71.31         2.73 o                         
   1  -6   0         58.93         58.82         2.36 o                         
   2  -6   0        120.57        119.41         2.17 o                         
   3  -6   0          3.13          2.34         0.29 o                         
   4  -6   0         41.44         44.76         1.29 o                         
  -4  -5   0         10.22         12.41         1.08 o                         
  -3  -5   0          3.43          4.03         0.51 o                         
  -2  -5   0         17.42         17.00         1.32 o                         
  -1  -5   0         13.38         17.87         1.28 o                         
   0  -5   0         75.10         71.27         2.19 o                         
   1  -5   0        198.29        172.70         5.75 o                         
   2  -5   0         48.33         38.51         1.65 o                         
   3  -5   0         39.89         35.33         1.61 o                         
   4  -5   0        422.43        418.66        13.32 o                         
  -5  -4   0         10.21          8.94         0.95 o                         
  -4  -4   0         16.66         15.53         0.92 o                         
  -3  -4   0         17.01         15.51         0.88 o                         
  -2  -4   0         11.48         11.02         0.67 o                         
  -1  -4   0        474.10        478.98        18.41 o                         
   0  -4   0        294.63        306.04         6.60 o                         
   1  -4   0         68.73         76.53         1.86 o                         
   2  -4   0         28.33         28.79         0.86 o                         
   3  -4   0        213.35        182.71         6.00 o                         
  -5  -3   0         13.36         13.44         1.12 o                         
  -4  -3   0         34.69         34.17         2.11 o                         
  -2  -3   0         57.18         61.92         2.94 o                         
  -1  -3   0        617.11        616.72        23.41 o                         
   0  -3   0         66.31         60.42         1.61 o                         
   1  -3   0        343.06        332.75        14.85 o                         
   2  -3   0        727.57        829.63        23.71 o                         
   3  -3   0        125.87        122.41         3.80 o                         
  -6  -2   0          2.94          3.06         0.66 o                         
  -5  -2   0        164.81        148.17         6.74 o                         
  -4  -2   0         62.43         55.10         2.81 o                         
  -3  -2   0        149.06        113.01         5.21 o                         
  -1  -2   0         30.24         39.26         1.78 o                         
   0  -2   0        923.99       1006.91        24.50 o                         
   1  -2   0        139.09        114.34         4.92 o                         
   2  -2   0        649.74        710.91        22.83 o                         
   3  -2   0        133.91        153.01         3.94 o                         
   4  -2   0        297.79        294.03        11.42 o                         
   5  -2   0        356.96        363.08         9.03 o                         
   7  -2   0         50.98         52.70         1.32 o                         
   8  -2   0          6.02          5.14         0.35 o                         
   9  -2   0         18.06         19.61         0.74 o                         
  -6  -1   0         46.99         49.27         2.90 o                         
  -5  -1   0        119.07        111.98         4.88 o                         
   0  -1   0        713.43        702.72        21.03 o                         
   1  -1   0        861.31        888.46        38.47 o                         
   2  -1   0         58.78         53.79         1.92 o                         
   3  -1   0        260.17        285.59        13.98 o                         
   4  -1   0        144.38        149.87         4.77 o                         
   5  -1   0         49.83         48.91         1.64 o                         
   6  -1   0         75.48         83.97         3.14 o                         
   7  -1   0        181.43        180.96         3.23 o                         
   8  -1   0         23.92         24.72         0.75 o                         
   9  -1   0         10.23         12.37         0.58 o                         
   2   0   0       1230.26       1379.64        65.32 o                         
   3   0   0        199.95        216.72        10.80 o                         
   4   0   0         35.52         32.55         2.28 o                         
   5   0   0         43.83         39.84         1.44 o                         
   6   0   0         30.35         26.85         1.10 o                         
   7   0   0         17.15         15.13         0.51 o                         
   8   0   0          5.88          6.33         0.38 o                         
   0   1   0        780.05        726.26        29.74 o                         
   1   1   0          9.48         17.29         1.12 o                         
   2   1   0        762.92        935.08        44.51 o                         
   3   1   0         72.84         54.77         3.27 o                         
   4   1   0        154.30        157.69         8.40 o                         
   5   1   0        103.81         98.25         3.12 o                         
   6   1   0         54.14         55.32         1.50 o                         
   7   1   0         23.87         25.96         0.69 o                         
   8   1   0          0.67          0.85         0.23 o                         
  -1   2   0        105.53         97.71         4.51 o                         
   0   2   0        919.26        994.06        41.99 o                         
   1   2   0         16.57         28.75         1.99 o                         
   2   2   0        225.08        263.54        13.03 o                         
   3   2   0        145.58        122.03         6.37 o                         
   4   2   0         62.97         52.84         1.78 o                         
   5   2   0        162.13        148.42         5.17 o                         
   6   2   0          2.31          2.77         0.20 o                         
   7   2   0         23.75         29.22         0.64 o                         
   2   3   0         50.88         62.17         3.64 o                         
   3   3   0        128.27        117.40         3.43 o                         
   4   3   0         42.04         42.11         1.70 o                         
   5   3   0         11.36         10.79         0.56 o                         
   6   3   0          7.98          4.93         0.55 o                         
   7   3   0          6.36          5.85         0.25 o                         
   2   4   0         13.67         12.95         0.79 o                         
   3   4   0         18.24         16.92         0.95 o                         
   4   4   0         19.12         16.90         0.67 o                         
   5   4   0         10.10          9.39         0.51 o                         
   6   4   0          0.58          0.91         0.18 o                         
   7   4   0          5.27          5.13         0.21 o                         
   3   5   0          5.37          4.67         0.54 o                         
   4   5   0          9.06         11.04         0.66 o                         
   5   5   0         11.91         12.49         0.74 o                         
   6   5   0         15.53         16.83         0.62 o                         
  -4   6   0         48.92         47.07         3.14 o                         
   1   6   0         10.64         11.09         0.79 o                         
   2   6   0         47.64         48.65         1.94 o                         
   3   6   0          5.12          4.55         0.54 o                         
   4   6   0          4.79          4.38         0.46 o                         
   5   6   0          3.89          4.26         0.37 o                         
  -1   7   0         24.86         25.73         1.24 o                         
   0   7   0         17.54         18.24         1.03 o                         
   1   7   0          5.95          6.95         0.66 o                         
   2   7   0          2.20          2.81         0.41 o                         
   3   7   0          0.33          0.25         0.25 o                         
  -1   8   0          4.13          4.18         0.50 o                         
   0   8   0          3.64          4.80         0.50 o                         
   1   8   0          9.02          8.07         0.54 o                         
   2   8   0          8.37          7.32         0.50 o                         
   1  -9   1          0.16         -0.12         0.17 o                         
   2  -9   1         12.80         15.76         0.70 o                         
   0  -8   1          9.74         11.71         0.62 o                         
   1  -8   1          0.80          0.65         0.29 o                         
   2  -8   1          4.13          4.40         0.58 o                         
   3  -8   1          5.60          6.26         0.39 o                         
   4  -8   1         34.62         39.46         1.02 o                         
   5  -8   1         10.01          9.47         0.54 o                         
   0  -7   1         29.28         29.82         1.20 o                         
   1  -7   1         14.80         13.89         0.48 o                         
   2  -7   1         63.65         60.43         1.28 o                         
   3  -7   1        165.26        158.44         2.91 o                         
   4  -7   1          3.69          4.47         0.50 o                         
   5  -7   1         13.59         12.08         0.70 o                         
  -1  -6   1          1.26          0.33         0.41 o                         
   0  -6   1        158.61        150.77         4.02 o                         
   1  -6   1         18.84         17.09         0.79 o                         
   2  -6   1         37.23         41.45         1.82 o                         
   3  -6   1        254.23        229.00         7.45 o                         
   4  -6   1         17.69         19.49         1.49 o                         
   5  -6   1         21.03         20.39         0.99 o                         
  -3  -5   1         16.23         16.26         1.28 o                         
  -2  -5   1         10.65         11.00         1.03 o                         
  -1  -5   1         40.52         37.27         2.03 o                         
   0  -5   1         27.35         29.21         1.03 o                         
   1  -5   1          3.79          6.41         0.43 o                         
   2  -5   1         72.87         68.90         2.02 o                         
   3  -5   1         51.81         51.55         1.60 o                         
  -5  -4   1          0.54          0.37         0.41 o                         
  -4  -4   1         18.36         16.93         0.93 o                         
  -3  -4   1          0.92          1.17         0.31 o                         
  -2  -4   1        139.67        140.23         5.87 o                         
  -1  -4   1        185.85        184.08         7.40 o                         
   0  -4   1         33.73         26.75         0.80 o                         
   1  -4   1        292.88        329.66         7.09 o                         
   2  -4   1        403.74        363.79        10.62 o                         
   3  -4   1         39.86         47.63         1.43 o                         
   4  -4   1         29.50         26.56         1.61 o                         
   5  -4   1        194.13        184.74         7.61 o                         
  -6  -3   1         37.61         36.90         2.23 o                         
  -5  -3   1         51.37         45.79         2.56 o                         
  -4  -3   1         59.31         49.64         2.73 o                         
  -3  -3   1         17.57         19.48         1.41 o                         
  -1  -3   1         76.34         81.41         3.47 o                         
   0  -3   1        147.23        144.04         3.55 o                         
   1  -3   1        364.09        363.19        16.13 o                         
   2  -3   1        552.33        482.12        13.90 o                         
   3  -3   1        387.38        431.82        16.71 o                         
   4  -3   1        822.79        860.25        32.55 o                         
   5  -3   1         15.48         17.46         1.20 o                         
   6  -3   1        108.27        100.77         2.70 o                         
   7  -3   1         18.99         19.48         0.99 o                         
   8  -3   1          5.18          4.80         0.50 o                         
  -6  -2   1          3.53          1.99         0.58 o                         
  -5  -2   1         44.61         48.65         2.73 o                         
   0  -2   1       1836.68       1960.70        58.12 o                         
   1  -2   1         98.51        125.50         5.67 o                         
   3  -2   1        502.62        525.18        19.90 o                         
   4  -2   1        526.89        574.04        21.84 o                         
   5  -2   1        215.35        240.11         6.11 o                         
   7  -2   1          4.63          5.51         0.39 o                         
   8  -2   1          6.01          5.02         0.35 o                         
   9  -2   1          1.00          1.12         0.25 o                         
  -7  -1   1         36.20         34.21         2.15 o                         
  -6  -1   1          7.06          5.79         0.91 o                         
   0  -1   1        618.06        542.27        22.59 o                         
   2  -1   1        176.89        207.49        10.09 o                         
   3  -1   1        585.98        574.27        17.06 o                         
   4  -1   1        159.97        153.49         4.89 o                         
   5  -1   1         49.00         45.85         1.56 o                         
   6  -1   1        144.61        147.76         5.17 o                         
   7  -1   1         21.68         22.26         0.64 o                         
   8  -1   1         52.14         52.41         1.29 o                         
   9  -1   1         12.30         12.16         0.54 o                         
  -7   0   1         23.00         22.96         1.61 o                         
   0   0   1        902.28        859.75        35.95 o                         
   2   0   1       1689.68       2102.67        99.49 o                         
   3   0   1        120.47        134.21         4.24 o                         
   4   0   1         36.09         36.32         2.48 o                         
   5   0   1         97.04         97.92         2.90 o                         
   6   0   1         15.58         17.47         0.71 o                         
   7   0   1         17.25         20.85         0.53 o                         
   8   0   1          8.04          8.19         0.42 o                         
  -1   1   1       3106.29       3008.30       141.97 o                         
   1   1   1       4239.28       3916.11       189.95 o                         
   2   1   1          0.62          3.31         0.62 o                         
   3   1   1        226.93        253.45        12.74 o                         
   4   1   1        205.82        190.26         6.80 o                         
   5   1   1         35.75         42.32         1.82 o                         
   6   1   1          0.43          0.28         0.11 o                         
   7   1   1         22.02         22.04         0.54 o                         
   8   1   1          0.91          0.71         0.18 o                         
  -2   2   1        286.76        306.27        14.73 o                         
  -1   2   1        398.47        462.80        22.09 o                         
   0   2   1        673.04        728.50        35.08 o                         
   1   2   1        553.86        571.47        27.30 o                         
   2   2   1        408.63        471.45        22.38 o                         
   4   2   1         81.92         84.93         2.68 o                         
   5   2   1         17.16         18.53         0.99 o                         
   6   2   1         38.58         38.46         0.76 o                         
   7   2   1          6.67          7.12         0.32 o                         
   0   3   1        423.93        421.85        20.15 o                         
   1   3   1        468.54        425.03        21.14 o                         
   2   3   1        126.44        133.36         7.36 o                         
   3   3   1         38.08         41.77         1.54 o                         
   4   3   1         17.56         17.50         0.95 o                         
   5   3   1         30.17         28.32         0.93 o                         
   6   3   1         13.85         14.42         0.46 o                         
   7   3   1          2.91          3.88         0.21 o                         
   4   4   1         28.77         34.09         1.49 o                         
   5   4   1         15.21         14.93         0.87 o                         
   6   4   1          2.73          2.41         0.50 o                         
   3   5   1          3.68          4.10         0.54 o                         
   4   5   1          7.77          6.54         0.62 o                         
   5   5   1          3.44          2.73         0.37 o                         
   0   6   1         55.25         55.39         2.15 o                         
   1   6   1         12.98         15.80         0.95 o                         
   2   6   1         10.77         10.59         0.74 o                         
   3   6   1         12.33         12.00         0.79 o                         
   4   6   1          0.99          0.74         0.29 o                         
   1   7   1          1.00          1.49         0.37 o                         
   2   7   1          5.17          5.96         0.54 o                         
   3   7   1          0.61          0.83         0.25 o                         
   1  -9   2          9.42          8.89         0.50 o                         
   2  -9   2         18.03         16.88         0.74 o                         
   3  -9   2         32.79         35.02         0.88 o                         
   0  -8   2         36.17         38.06         1.45 o                         
   1  -8   2          0.39         -0.12         0.21 o                         
   2  -8   2         49.59         53.53         1.32 o                         
   3  -8   2         30.08         29.37         0.82 o                         
   4  -8   2         47.48         47.74         1.70 o                         
   5  -8   2          3.73          3.56         0.37 o                         
  -1  -7   2         45.04         47.28         1.65 o                         
   0  -7   2         30.50         29.72         0.92 o                         
   1  -7   2          5.79          4.75         0.38 o                         
   2  -7   2          8.72          7.85         0.40 o                         
   3  -7   2         21.19         24.27         0.58 o                         
   4  -7   2          4.36          4.57         0.54 o                         
   5  -7   2         34.62         33.40         0.98 o                         
   6  -7   2         34.50         33.09         1.24 o                         
  -2  -6   2        139.52        125.63         5.54 o                         
  -1  -6   2         30.83         29.82         1.82 o                         
   0  -6   2         46.93         49.68         1.61 o                         
   1  -6   2        109.36        107.67         2.99 o                         
   2  -6   2        186.96        190.37         4.94 o                         
   3  -6   2         38.88         33.01         1.20 o                         
   4  -6   2        223.06        196.74         4.77 o                         
   5  -6   2         53.58         46.81         1.25 o                         
  -3  -5   2          6.44          4.88         0.79 o                         
  -2  -5   2        104.17         97.46         4.38 o                         
  -1  -5   2         60.11         60.14         1.82 o                         
   0  -5   2         39.63         41.13         1.32 o                         
   1  -5   2        108.91        102.47         2.70 o                         
   2  -5   2         35.12         30.43         1.08 o                         
   3  -5   2          6.75          6.83         0.48 o                         
   4  -5   2        212.29        205.59         8.11 o                         
   5  -5   2         20.64         18.39         0.76 o                         
   6  -5   2          7.14          6.58         0.62 o                         
  -5  -4   2         29.04         27.72         1.82 o                         
  -4  -4   2         15.94         19.14         0.96 o                         
  -3  -4   2         99.55         99.61         4.59 o                         
  -2  -4   2         39.90         46.45         2.32 o                         
  -1  -4   2         99.82        105.49         2.81 o                         
   0  -4   2        261.10        250.20         6.20 o                         
   1  -4   2        140.89        128.74         3.34 o                         
   2  -4   2        411.65        422.07        10.29 o                         
   3  -4   2        225.21        231.77         8.73 o                         
   4  -4   2        181.73        165.30         6.33 o                         
   5  -4   2         92.99         95.27         4.26 o                         
   6  -4   2         10.82         10.67         0.47 o                         
   7  -4   2         25.44         23.16         1.12 o                         
   8  -4   2         15.07         17.25         0.87 o                         
  -6  -3   2         15.87         15.64         1.32 o                         
  -5  -3   2         15.23         13.98         1.24 o                         
  -4  -3   2         56.60         55.02         2.98 o                         
  -3  -3   2        180.75        163.31         6.99 o                         
  -1  -3   2         34.94         28.58         1.45 o                         
   0  -3   2        287.53        279.80        10.76 o                         
   1  -3   2         78.89         67.55         2.85 o                         
   2  -3   2        181.52        153.55         6.25 o                         
   3  -3   2        424.88        426.81        16.01 o                         
   4  -3   2         32.04         35.12         1.86 o                         
   5  -3   2         51.31         54.27         2.69 o                         
   6  -3   2         21.22         19.20         0.82 o                         
   7  -3   2          9.47          8.33         0.48 o                         
   8  -3   2         14.25         14.56         0.83 o                         
  -6  -2   2         25.44         26.35         1.86 o                         
   0  -2   2        179.83        218.00         9.47 o                         
   1  -2   2        724.74        687.54        29.66 o                         
   3  -2   2         78.48         77.64         3.31 o                         
   4  -2   2        383.58        374.65        14.48 o                         
   5  -2   2        423.21        407.21        15.84 o                         
   6  -2   2         11.58         11.71         0.79 o                         
   7  -2   2         69.78         63.71         1.30 o                         
   8  -2   2          5.99          6.83         0.33 o                         
  -7  -1   2         23.42         24.57         1.78 o                         
   0  -1   2       1758.41       1679.29        73.05 o                         
   1  -1   2       1031.08       1163.67        46.25 o                         
   2  -1   2        399.73        404.10        19.44 o                         
   3  -1   2         57.63         53.88         1.89 o                         
   4  -1   2         99.20        112.94         3.73 o                         
   5  -1   2        109.30        111.64         3.33 o                         
   6  -1   2         49.42         53.28         2.07 o                         
   7  -1   2         37.65         38.62         0.89 o                         
   8  -1   2          4.90          4.33         0.27 o                         
   0   0   2       1796.44       1804.26        87.20 o                         
   1   0   2        860.75       1073.55        34.04 o                         
   2   0   2        861.59       1091.56        51.96 o                         
   3   0   2        375.34        448.64        13.56 o                         
   4   0   2        420.04        432.11        20.72 o                         
   5   0   2         43.23         38.35         1.44 o                         
   6   0   2         19.53         19.16         0.60 o                         
   7   0   2         28.99         29.05         0.66 o                         
   8   0   2         20.59         19.49         0.51 o                         
  -2   1   2       1544.62       1906.27        90.26 o                         
  -1   1   2        293.97        295.27        14.23 o                         
   0   1   2       2255.79       2282.82       109.58 o                         
   1   1   2        987.33       1111.92        51.67 o                         
   2   1   2        210.63        226.15        10.71 o                         
   4   1   2        119.92        119.00         3.39 o                         
   5   1   2        100.15         96.88         3.56 o                         
   6   1   2          2.16          2.48         0.17 o                         
   7   1   2         22.96         26.25         0.47 o                         
   8   1   2          1.52          2.17         0.31 o                         
  -4   2   2         18.91         34.29         2.44 o                         
  -3   2   2         19.93         23.08         1.61 o                         
  -2   2   2        348.01        412.09        19.90 o                         
  -1   2   2       1146.09       1197.46        56.84 o                         
   0   2   2        847.54        853.46        40.41 o                         
   1   2   2        159.99        144.45         7.61 o                         
   2   2   2        760.51        806.72        37.68 o                         
   3   2   2         10.71         12.58         1.41 o                         
   4   2   2        134.80        149.06         4.33 o                         
   5   2   2         34.65         28.67         1.45 o                         
   6   2   2          5.40          4.78         0.42 o                         
   7   2   2          5.92          6.93         0.29 o                         
  -1   3   2        117.56        114.42         5.75 o                         
   0   3   2         17.08         15.76         1.37 o                         
   1   3   2        379.89        373.53        18.37 o                         
   2   3   2         15.03         14.23         1.41 o                         
   3   3   2        239.85        230.04        12.12 o                         
   5   3   2         16.35         15.35         0.91 o                         
   6   3   2         12.48         15.74         0.54 o                         
   7   3   2         11.24         10.01         0.37 o                         
   4   4   2         34.85         28.42         1.28 o                         
   5   4   2          0.71          1.20         0.37 o                         
   6   4   2          0.46          0.20         0.14 o                         
   2   5   2         20.86         17.50         0.95 o                         
   3   5   2         18.01         17.13         0.95 o                         
   4   5   2          9.69         10.38         0.70 o                         
   5   5   2          1.06          1.37         0.29 o                         
   2   6   2          2.69          2.52         0.41 o                         
   3   6   2          1.01          0.91         0.29 o                         
   4   6   2          1.91          2.07         0.33 o                         
   0  -9   3          2.74          4.18         0.33 o                         
   1  -9   3         13.94         11.58         0.58 o                         
   2  -9   3         22.08         23.66         0.91 o                         
   3  -9   3         24.42         26.59         0.79 o                         
  -1  -8   3          1.20          1.99         0.29 o                         
   0  -8   3         20.65         20.10         0.91 o                         
   1  -8   3          8.03          8.56         0.58 o                         
   2  -8   3         50.82         51.95         1.27 o                         
   3  -8   3          5.52          6.71         0.39 o                         
   4  -8   3         73.52         75.20         2.44 o                         
   5  -8   3          4.65          4.26         0.41 o                         
  -1  -7   3         40.68         46.95         1.65 o                         
   0  -7   3         53.07         52.05         1.40 o                         
   1  -7   3        114.12        114.33         2.74 o                         
   2  -7   3         18.60         17.41         0.47 o                         
   3  -7   3         12.78         12.74         0.41 o                         
   4  -7   3         21.46         21.88         0.76 o                         
   5  -7   3          1.11          1.04         0.22 o                         
   6  -7   3          2.38          2.17         0.27 o                         
  -2  -6   3         15.99         17.62         1.37 o                         
  -1  -6   3         19.77         20.43         1.45 o                         
   0  -6   3          9.02          9.99         0.61 o                         
   1  -6   3          6.33          6.10         0.72 o                         
   2  -6   3         69.71         75.03         2.23 o                         
   3  -6   3         71.69         62.06         1.96 o                         
   4  -6   3         70.12         64.54         1.45 o                         
   5  -6   3          7.17          6.26         0.41 o                         
   6  -6   3         41.90         41.25         1.14 o                         
   7  -6   3         87.69         81.28         2.81 o                         
  -3  -5   3          9.01         10.42         0.99 o                         
  -2  -5   3         62.32         60.02         2.98 o                         
  -1  -5   3         39.33         31.57         1.13 o                         
   0  -5   3        205.12        199.67         5.11 o                         
   1  -5   3          7.51          7.54         0.49 o                         
   2  -5   3        208.36        204.16         5.11 o                         
   3  -5   3          0.64          0.72         0.22 o                         
   4  -5   3         34.42         29.87         1.74 o                         
   5  -5   3        128.37        116.76         2.38 o                         
   6  -5   3          0.75          0.54         0.31 o                         
   7  -5   3          2.37          3.08         0.31 o                         
   8  -5   3         10.53         12.04         0.66 o                         
  -5  -4   3         54.49         42.61         2.40 o                         
  -4  -4   3         12.37         10.34         0.99 o                         
  -3  -4   3         61.08         64.61         3.06 o                         
  -2  -4   3         11.36         14.11         1.03 o                         
  -1  -4   3          8.61          7.24         0.46 o                         
   0  -4   3        133.31        148.87         3.80 o                         
   1  -4   3         81.11         73.03         2.12 o                         
   2  -4   3        300.77        287.60         7.21 o                         
   3  -4   3        123.20        130.88         5.38 o                         
   4  -4   3         94.60         85.09         3.85 o                         
   5  -4   3         33.49         35.91         2.03 o                         
   6  -4   3         30.55         25.94         0.76 o                         
   7  -4   3         14.60         15.92         0.63 o                         
   8  -4   3          0.41          0.23         0.18 o                         
  -6  -3   3          6.23          5.17         0.83 o                         
  -5  -3   3         11.09          9.39         1.03 o                         
  -2  -3   3        231.23        243.52         9.56 o                         
  -1  -3   3        260.12        290.06        11.21 o                         
   0  -3   3        398.00        455.03        17.29 o                         
   1  -3   3         27.43         29.37         1.61 o                         
   2  -3   3        749.20        705.95        26.23 o                         
   3  -3   3        135.14        153.67         5.96 o                         
   4  -3   3          8.81          8.69         0.79 o                         
   5  -3   3         52.35         56.51         2.81 o                         
   6  -3   3         39.53         36.78         0.97 o                         
   7  -3   3         34.72         37.78         0.87 o                         
   8  -3   3         20.26         20.54         0.55 o                         
   2  -2   3        319.95        362.90        13.82 o                         
   3  -2   3        431.08        440.42        17.21 o                         
   4  -2   3        153.43        200.71         8.07 o                         
   5  -2   3         32.19         31.77         1.82 o                         
   6  -2   3         71.18         73.09         2.61 o                         
   7  -2   3         35.21         35.27         0.84 o                         
   8  -2   3          6.89          7.58         0.33 o                         
  -1  -1   3         35.20         31.73         2.03 o                         
   0  -1   3        512.10        578.13        28.42 o                         
   1  -1   3        342.60        434.18        21.34 o                         
   2  -1   3         71.52         83.81         4.43 o                         
   3  -1   3        803.50        859.64        25.61 o                         
   4  -1   3          8.74         12.50         0.76 o                         
   5  -1   3         43.87         35.57         1.57 o                         
   6  -1   3         91.42         88.56         1.84 o                         
   7  -1   3         31.63         33.99         0.82 o                         
   8  -1   3          1.71          2.22         0.21 o                         
  -1   0   3        172.18        165.55         8.19 o                         
   0   0   3        174.53        143.75         7.32 o                         
   1   0   3       1785.97       1666.76        81.66 o                         
   2   0   3       1378.94       1463.36        69.54 o                         
   3   0   3        123.60        150.90         7.98 o                         
   4   0   3        259.69        230.05         6.36 o                         
   5   0   3         50.32         49.39         2.03 o                         
   6   0   3         10.06          9.12         0.28 o                         
   7   0   3         42.91         45.65         1.00 o                         
   8   0   3         19.29         21.09         0.83 o                         
  -3   1   3        105.52        128.40         6.83 o                         
  -2   1   3        437.68        533.79        25.69 o                         
  -1   1   3        375.07        441.50        21.26 o                         
   0   1   3        744.98        829.51        38.39 o                         
   1   1   3       1298.20       1409.30        66.85 o                         
   2   1   3        553.37        633.81        30.65 o                         
   3   1   3        381.74        448.78        20.68 o                         
   4   1   3          1.42          1.30         0.30 o                         
   5   1   3         38.93         40.83         1.78 o                         
   6   1   3         12.77         14.12         0.39 o                         
   7   1   3         17.16         20.01         0.45 o                         
  -5   2   3         68.41         66.43         4.14 o                         
  -4   2   3        143.42        161.99         8.52 o                         
  -3   2   3        107.49         91.38         5.01 o                         
  -2   2   3         97.76         99.90         5.21 o                         
  -1   2   3         19.81         17.54         1.45 o                         
   0   2   3        269.73        278.93        13.73 o                         
   1   2   3        489.90        475.38        22.42 o                         
   2   2   3        124.98        135.27         7.03 o                         
   3   2   3         18.36         20.19         1.94 o                         
   5   2   3         54.07         56.71         2.19 o                         
   6   2   3         39.09         44.35         1.09 o                         
   7   2   3          7.02          5.89         0.25 o                         
  -2   3   3         79.74         86.74         4.84 o                         
  -1   3   3        561.74        573.83        28.75 o                         
   0   3   3        782.70        724.36        35.95 o                         
   1   3   3         24.76         28.38         2.15 o                         
   2   3   3         75.49         75.33         4.76 o                         
   4   3   3         24.22         24.16         1.20 o                         
   5   3   3         16.55         17.21         0.99 o                         
   6   3   3         14.53         16.48         0.81 o                         
   3   4   3         78.47         77.11         2.85 o                         
   4   4   3         24.35         28.29         1.24 o                         
   5   4   3         21.09         21.47         1.03 o                         
   6   4   3          1.00          0.65         0.14 o                         
   3   5   3          4.45          3.39         0.46 o                         
   4   5   3          2.05          2.15         0.37 o                         
   5   5   3          1.24          1.32         0.29 o                         
   0  -9   4          3.59          3.89         0.33 o                         
   1  -9   4         18.62         19.48         0.79 o                         
   2  -9   4          0.91          0.83         0.21 o                         
   3  -9   4         10.76         10.34         0.39 o                         
  -1  -8   4         11.01         10.18         0.58 o                         
   0  -8   4         30.17         33.09         1.28 o                         
   1  -8   4          0.65          0.58         0.25 o                         
   2  -8   4         11.58         11.25         0.66 o                         
   3  -8   4         40.03         40.46         1.49 o                         
   4  -8   4         28.95         32.35         0.92 o                         
   5  -8   4         10.97         10.99         0.44 o                         
  -2  -7   4         10.09          7.86         0.58 o                         
  -1  -7   4          9.66          8.48         0.58 o                         
   0  -7   4         46.15         44.35         1.26 o                         
   1  -7   4         14.64         10.87         0.52 o                         
   2  -7   4         27.58         28.59         0.64 o                         
   3  -7   4         10.39         10.32         0.43 o                         
   4  -7   4         31.75         29.89         0.92 o                         
   5  -7   4         22.46         22.68         0.76 o                         
   6  -7   4         13.37         15.12         0.55 o                         
  -2  -6   4          5.24          3.55         0.35 o                         
  -1  -6   4         28.07         23.76         0.98 o                         
   0  -6   4         32.98         33.93         1.23 o                         
   1  -6   4        118.48        116.59         3.11 o                         
   2  -6   4         91.40         88.79         2.62 o                         
   3  -6   4          9.58         13.21         0.83 o                         
   4  -6   4        181.51        167.14         3.97 o                         
   5  -6   4         53.36         45.92         1.25 o                         
   6  -6   4         34.59         34.59         1.01 o                         
   7  -6   4          6.32          5.79         0.54 o                         
  -3  -5   4         46.68         48.81         2.65 o                         
  -2  -5   4         96.46         86.91         3.97 o                         
  -1  -5   4         57.61         58.88         1.79 o                         
   0  -5   4         90.14        102.28         2.83 o                         
   1  -5   4        131.94        135.35         3.57 o                         
   2  -5   4         41.99         44.60         1.90 o                         
   3  -5   4        176.46        151.52         6.33 o                         
   4  -5   4         83.76         74.62         3.47 o                         
   5  -5   4        155.15        149.96         2.55 o                         
   6  -5   4          5.57          5.35         0.32 o                         
   7  -5   4          1.13          0.86         0.22 o                         
   8  -5   4         16.49         15.68         0.79 o                         
  -4  -4   4         51.00         42.98         2.36 o                         
  -3  -4   4        285.03        286.17        11.13 o                         
  -2  -4   4         29.65         32.80         1.82 o                         
  -1  -4   4         28.25         28.12         0.99 o                         
   0  -4   4         28.44         24.21         0.89 o                         
   1  -4   4        206.46        212.03         5.20 o                         
   2  -4   4         84.58         88.61         2.47 o                         
   3  -4   4        264.69        264.78        10.63 o                         
   4  -4   4         16.90         16.92         1.28 o                         
   5  -4   4         28.28         24.49         0.93 o                         
   6  -4   4        183.63        173.59         3.99 o                         
   7  -4   4          4.92          6.89         0.44 o                         
   8  -4   4          1.88          1.67         0.22 o                         
  -6  -3   4          3.43          2.61         0.66 o                         
  -3  -3   4         18.75         18.66         1.16 o                         
  -2  -3   4        249.71        260.78         6.44 o                         
  -1  -3   4        494.94        507.42        12.18 o                         
   0  -3   4        552.05        546.03        21.01 o                         
   1  -3   4        140.89        122.03         4.84 o                         
   2  -3   4        948.88        929.58        35.24 o                         
   3  -3   4        231.72        229.04         8.94 o                         
   4  -3   4         39.41         41.16         2.11 o                         
   5  -3   4        107.43        111.40         4.92 o                         
   6  -3   4         20.07         17.95         0.70 o                         
   7  -3   4         20.37         20.58         0.59 o                         
   8  -3   4         14.10         16.12         0.85 o                         
   2  -2   4        101.21         89.27         3.47 o                         
   3  -2   4         21.29         24.41         1.37 o                         
   4  -2   4         40.47         33.96         1.86 o                         
   5  -2   4         87.18         88.94         4.05 o                         
   6  -2   4         72.13         72.86         1.44 o                         
   7  -2   4          2.24          2.28         0.25 o                         
   8  -2   4          3.33          4.18         0.32 o                         
  -2  -1   4       2240.57       3002.75       142.05 o                         
  -1  -1   4        467.77        478.27        22.79 o                         
   0  -1   4       1185.86       1260.92        57.75 o                         
   1  -1   4        129.83        118.64         6.54 o                         
   2  -1   4        441.89        549.89        16.14 o                         
   3  -1   4         25.95         39.14         1.56 o                         
   4  -1   4        108.38        106.12         2.89 o                         
   5  -1   4          1.26          3.14         0.50 o                         
   6  -1   4         35.04         30.60         0.58 o                         
   7  -1   4         30.23         30.98         0.76 o                         
   8  -1   4          3.09          3.82         0.29 o                         
  -2   0   4        160.87        173.03         8.77 o                         
  -1   0   4         55.20         68.87         3.68 o                         
   0   0   4         43.81         52.12         2.81 o                         
   1   0   4        109.20         79.79         4.01 o                         
   2   0   4         35.53         34.21         2.40 o                         
   3   0   4        110.96        133.36         7.28 o                         
   4   0   4        362.01        387.64        19.52 o                         
   5   0   4         59.14         64.82         2.52 o                         
   6   0   4         71.14         74.40         1.21 o                         
   7   0   4          6.35          6.34         0.64 o                         
   8   0   4          7.16          6.78         0.50 o                         
  -4   1   4        169.17        161.16         8.27 o                         
  -3   1   4        596.09        574.41        27.63 o                         
  -2   1   4         23.09         24.41         1.74 o                         
  -1   1   4        381.30        399.26        18.70 o                         
   0   1   4        351.34        365.67        17.13 o                         
   1   1   4        122.28         99.11         5.50 o                         
   2   1   4        876.18        864.84        40.95 o                         
   3   1   4        222.73        210.06        11.46 o                         
   5   1   4         75.61         73.51         2.69 o                         
   6   1   4         18.31         20.30         0.52 o                         
   7   1   4         10.52          9.95         0.30 o                         
  -4   2   4        154.54        143.95         8.07 o                         
  -3   2   4        142.35        151.90         7.98 o                         
  -2   2   4        208.95        238.76        12.29 o                         
  -1   2   4        439.78        451.59        21.10 o                         
   0   2   4        104.11        106.19         5.92 o                         
   1   2   4          2.29          1.70         0.66 o                         
   2   2   4        299.23        284.72        14.31 o                         
   5   2   4         27.61         30.53         1.41 o                         
   6   2   4          2.15          3.39         0.35 o                         
  -3   3   4         74.86         72.35         4.34 o                         
  -2   3   4        191.34        198.68        10.92 o                         
  -1   3   4          9.52         10.13         1.24 o                         
   0   3   4         97.72         84.47         5.01 o                         
   1   3   4         54.31         51.13         3.23 o                         
   4   3   4         25.26         23.29         1.16 o                         
   5   3   4         19.64         16.38         0.95 o                         
   6   3   4          6.40          7.53         0.41 o                         
   4   4   4         24.60         26.39         1.20 o                         
   5   4   4          0.14          0.50         0.25 o                         
   0  -9   5          3.41          5.17         0.37 o                         
   1  -9   5          6.92          7.49         0.46 o                         
   2  -9   5          4.90          5.05         0.41 o                         
  -2  -8   5          5.61          5.05         0.41 o                         
  -1  -8   5          7.36          8.19         0.54 o                         
   0  -8   5          3.01          4.26         0.41 o                         
   1  -8   5         17.29         18.08         0.91 o                         
   2  -8   5         14.41         16.67         0.79 o                         
   3  -8   5          2.98          2.81         0.37 o                         
   4  -8   5         51.47         53.26         1.34 o                         
   5  -8   5         21.24         21.43         0.67 o                         
  -2  -7   5         23.86         25.19         1.03 o                         
  -1  -7   5         16.16         16.95         0.67 o                         
   0  -7   5         84.99         77.60         1.94 o                         
   1  -7   5         64.78         61.48         1.62 o                         
   2  -7   5         32.71         32.73         0.82 o                         
   3  -7   5         12.17          9.83         0.43 o                         
   4  -7   5         63.12         59.57         1.52 o                         
   5  -7   5         63.07         66.15         1.65 o                         
   6  -7   5          1.59          1.62         0.22 o                         
  -2  -6   5         10.31         10.42         0.53 o                         
  -1  -6   5         26.32         22.71         0.97 o                         
   0  -6   5         51.85         56.26         2.32 o                         
   1  -6   5         45.49         45.62         2.50 o                         
   2  -6   5        136.26        121.10         3.33 o                         
   3  -6   5         16.44         14.49         0.65 o                         
   4  -6   5         30.64         29.86         0.92 o                         
   5  -6   5         12.81         14.18         0.60 o                         
   6  -6   5          9.06          9.35         0.47 o                         
   7  -6   5          3.21          3.10         0.37 o                         
  -3  -5   5         74.26         75.00         3.68 o                         
  -2  -5   5         13.65         14.56         1.16 o                         
  -1  -5   5         54.30         55.22         1.71 o                         
   0  -5   5         59.09         59.19         1.80 o                         
   1  -5   5          6.80          5.85         0.48 o                         
   2  -5   5        371.69        404.64         9.79 o                         
   4  -5   5         89.97         85.43         2.36 o                         
   5  -5   5        242.25        217.97         3.93 o                         
   6  -5   5          4.30          5.33         0.32 o                         
   7  -5   5          1.96          1.79         0.25 o                         
  -2  -4   5        250.08        239.51         7.78 o                         
  -1  -4   5         87.33         83.03         2.32 o                         
   0  -4   5        255.69        265.38         6.56 o                         
   1  -4   5         20.04         22.65         0.85 o                         
   2  -4   5        132.58        119.19         3.11 o                         
   3  -4   5         43.52         51.21         2.56 o                         
   4  -4   5        115.99        117.19         5.21 o                         
   5  -4   5        134.32        135.81         2.33 o                         
   6  -4   5         38.54         38.23         0.91 o                         
   7  -4   5         29.46         31.06         0.95 o                         
   8  -4   5          0.85          0.37         0.21 o                         
  -2  -3   5        497.15        533.25        16.67 o                         
  -1  -3   5         75.84         70.82         2.61 o                         
   0  -3   5        604.99        675.71        21.01 o                         
   1  -3   5         82.03         83.09         2.38 o                         
   2  -3   5         54.73         61.80         2.90 o                         
   3  -3   5        100.28        111.77         4.88 o                         
   4  -3   5        314.92        325.34        12.82 o                         
   5  -3   5         21.40         23.04         0.91 o                         
   6  -3   5         45.64         47.90         1.35 o                         
   7  -3   5         16.49         16.38         0.66 o                         
   8  -3   5          2.98          3.50         0.26 o                         
  -3  -2   5        266.51        252.37         8.23 o                         
  -2  -2   5         94.37         79.67         2.90 o                         
  -1  -2   5         93.22         85.34         3.02 o                         
   2  -2   5        128.32        137.58         5.58 o                         
   3  -2   5        345.23        337.96        13.15 o                         
   4  -2   5          1.90          2.65         0.58 o                         
   5  -2   5         68.98         71.79         2.06 o                         
   6  -2   5         53.48         55.88         1.16 o                         
   7  -2   5         18.35         20.15         0.73 o                         
   8  -2   5          1.77          1.94         0.29 o                         
  -4  -1   5         49.78         63.91         4.14 o                         
  -3  -1   5         45.93         52.87         3.31 o                         
  -2  -1   5       1163.38       1284.45        61.18 o                         
  -1  -1   5        418.96        381.60        18.86 o                         
   0  -1   5        433.07        406.05        20.56 o                         
   1  -1   5         93.44         81.61         4.51 o                         
   2  -1   5         91.71         91.01         4.55 o                         
   6  -1   5         17.95         18.84         0.68 o                         
   7  -1   5         16.65         18.24         0.95 o                         
  -4   0   5        164.82        170.88         9.10 o                         
  -3   0   5        178.50        186.56         9.64 o                         
  -2   0   5        292.07        345.41        16.46 o                         
  -1   0   5        269.18        302.30        14.15 o                         
   0   0   5        129.83        131.75         6.95 o                         
   1   0   5        215.88        202.07        10.26 o                         
   2   0   5        175.40        185.65        10.22 o                         
   3   0   5        103.53        110.12         6.33 o                         
   5   0   5         28.51         33.18         1.45 o                         
   6   0   5         20.44         19.02         0.85 o                         
   7   0   5          0.63          0.87         0.29 o                         
  -4   1   5         27.18         31.19         2.36 o                         
  -3   1   5        390.70        396.49        19.81 o                         
  -2   1   5         99.37        106.14         5.83 o                         
  -1   1   5        173.88        163.15         8.19 o                         
   0   1   5        264.47        247.53        13.15 o                         
   1   1   5         55.62         52.53         3.23 o                         
   2   1   5         20.89         22.54         2.07 o                         
   3   1   5        160.57        146.44         8.27 o                         
   5   1   5         57.55         66.41         1.55 o                         
   6   1   5          1.40          1.85         0.21 o                         
   7   1   5          1.51          1.16         0.29 o                         
  -3   2   5          1.00          0.37         0.50 o                         
  -2   2   5        210.13        230.53        11.67 o                         
  -1   2   5         92.61        103.70         6.29 o                         
   0   2   5         35.71         36.24         2.52 o                         
   1   2   5         90.93         83.06         5.01 o                         
   2   2   5         40.19         40.62         3.10 o                         
   5   2   5          2.72          3.85         0.50 o                         
   6   2   5          3.12          5.35         0.43 o                         
  -2   3   5         11.01          9.43         1.32 o                         
  -1   3   5         91.96         85.83         5.29 o                         
   0   3   5         22.14         20.77         1.99 o                         
   3   3   5         29.62         29.87         1.37 o                         
   5   3   5         10.95         11.91         0.74 o                         
   6   3   5          2.38          2.07         0.21 o                         
   0  -9   6          6.03          5.83         0.37 o                         
   1  -9   6          9.85         10.47         0.54 o                         
   2  -9   6         10.08         12.82         0.62 o                         
  -2  -8   6          7.91          9.39         0.50 o                         
  -1  -8   6          5.89          6.91         0.50 o                         
   0  -8   6          3.96          5.42         0.46 o                         
   1  -8   6          0.17          0.17         0.21 o                         
   2  -8   6         10.08         11.29         0.66 o                         
   3  -8   6         10.83         10.38         0.62 o                         
   4  -8   6         33.37         34.34         0.95 o                         
   5  -8   6          1.80          1.83         0.37 o                         
  -2  -7   6          8.37          9.68         0.58 o                         
  -1  -7   6         23.47         24.53         1.08 o                         
   0  -7   6         43.88         43.86         1.06 o                         
   1  -7   6         33.63         31.90         0.73 o                         
   2  -7   6         34.10         32.53         0.75 o                         
   3  -7   6         15.36         17.33         0.65 o                         
   4  -7   6         41.36         44.09         1.18 o                         
   5  -7   6         28.22         27.09         0.82 o                         
   6  -7   6         13.05         13.54         0.49 o                         
  -3  -6   6         64.58         58.45         1.99 o                         
  -2  -6   6         18.21         17.21         0.83 o                         
  -1  -6   6         38.64         35.08         0.91 o                         
   0  -6   6         13.95         14.03         0.72 o                         
   1  -6   6         28.89         27.03         1.08 o                         
   2  -6   6        172.77        165.89         4.36 o                         
   3  -6   6         15.43         17.07         0.42 o                         
   4  -6   6         13.69         12.10         0.58 o                         
   5  -6   6         12.54         13.33         0.58 o                         
   6  -6   6          0.51          0.67         0.25 o                         
   7  -6   6          3.57          3.56         0.37 o                         
  -3  -5   6         45.89         51.25         1.90 o                         
  -2  -5   6         25.41         21.22         1.12 o                         
  -1  -5   6         47.01         46.66         1.99 o                         
   0  -5   6         81.01         67.68         2.02 o                         
   1  -5   6        155.24        138.56         3.63 o                         
   2  -5   6         66.07         58.99         1.86 o                         
   3  -5   6         45.62         44.01         2.32 o                         
   4  -5   6        153.49        157.25         3.12 o                         
   5  -5   6         13.19         13.88         0.50 o                         
   6  -5   6         33.58         34.25         0.83 o                         
   7  -5   6         17.03         19.48         0.95 o                         
  -2  -4   6         65.03         68.50         2.65 o                         
  -1  -4   6          3.57          4.22         0.58 o                         
   0  -4   6         63.40         64.94         2.52 o                         
   1  -4   6         66.38         70.16         2.65 o                         
   2  -4   6         13.71         18.78         1.20 o                         
   3  -4   6        239.96        234.05         9.18 o                         
   4  -4   6          6.62          6.52         0.64 o                         
   5  -4   6         25.48         25.86         0.69 o                         
   6  -4   6         42.13         37.27         0.88 o                         
   7  -4   6          0.79          1.01         0.23 o                         
  -3  -3   6         79.73         65.52         2.56 o                         
  -2  -3   6        157.95        151.61         5.17 o                         
  -1  -3   6         42.39         43.89         1.82 o                         
   0  -3   6        143.23        125.71         4.43 o                         
   1  -3   6        308.66        328.40        10.55 o                         
   3  -3   6         26.55         24.74         1.49 o                         
   4  -3   6        293.49        312.77        12.41 o                         
   5  -3   6         39.12         39.65         0.69 o                         
   6  -3   6         34.10         34.16         1.05 o                         
   7  -3   6          9.05          8.43         0.44 o                         
  -3  -2   6        241.59        257.75         8.48 o                         
  -2  -2   6         74.06         53.90         2.19 o                         
  -1  -2   6        165.70        201.20         6.66 o                         
   0  -2   6         23.06         25.15         1.24 o                         
   5  -2   6          1.37          1.20         0.29 o                         
   6  -2   6         17.57         14.36         0.43 o                         
   7  -2   6         22.65         22.67         1.08 o                         
  -3  -1   6          7.07          7.40         1.03 o                         
  -2  -1   6        103.82        115.66         6.25 o                         
  -1  -1   6        146.09        169.02         8.73 o                         
   0  -1   6        186.47        202.20        10.22 o                         
   5  -1   6         25.32         22.08         0.57 o                         
   6  -1   6          7.56          8.87         0.70 o                         
   7  -1   6         17.12         18.45         0.91 o                         
  -3   0   6         87.19         85.54         5.09 o                         
  -2   0   6        140.81        130.26         7.20 o                         
  -1   0   6         22.64         29.62         2.19 o                         
   0   0   6        205.54        214.19        10.84 o                         
   1   0   6         42.10         39.13         2.65 o                         
   2   0   6         11.99         12.12         1.49 o                         
   3   0   6         20.68         22.38         2.15 o                         
   5   0   6         36.84         35.48         0.94 o                         
   6   0   6          5.27          5.28         0.31 o                         
   7   0   6          4.73          3.68         0.41 o                         
  -3   1   6         84.25         78.55         4.88 o                         
  -2   1   6         78.37         90.76         5.38 o                         
  -1   1   6        138.86        135.47         7.32 o                         
   0   1   6        101.06         92.04         5.67 o                         
   1   1   6         10.89         10.42         1.41 o                         
   2   1   6        471.67        414.98        21.97 o                         
   4   1   6         26.99         26.31         1.20 o                         
   5   1   6          1.91          1.70         0.29 o                         
   6   1   6          3.40          4.18         0.27 o                         
  -2   2   6         57.14         59.77         3.97 o                         
  -1   2   6         11.94         12.91         1.57 o                         
   0   2   6          6.87          6.58         1.24 o                         
   3   2   6         78.85         79.84         2.77 o                         
   6   2   6          0.95          0.79         0.17 o                         
   3   3   6          4.52          3.10         0.46 o                         
   3   4   6          9.16          9.39         0.62 o                         
   2   5   6          7.41          9.93         0.62 o                         
   1  -9   7          0.36          0.41         0.17 o                         
  -2  -8   7          8.15          9.39         0.50 o                         
  -1  -8   7          7.26          8.81         0.50 o                         
   0  -8   7          7.05          6.62         0.50 o                         
   1  -8   7          0.58          0.83         0.25 o                         
   4  -8   7          2.01          1.88         0.22 o                         
   5  -8   7          6.56          6.62         0.46 o                         
  -3  -7   7          0.77          0.37         0.21 o                         
  -2  -7   7          1.12          1.12         0.29 o                         
  -1  -7   7          3.37          3.06         0.41 o                         
   0  -7   7          0.90          1.26         0.37 o                         
   1  -7   7         25.49         23.20         0.68 o                         
   2  -7   7         25.57         28.75         0.95 o                         
   3  -7   7          6.13          6.86         0.42 o                         
   4  -7   7         14.61         15.58         0.58 o                         
   5  -7   7         23.59         24.82         0.95 o                         
   6  -7   7         12.30         12.24         0.66 o                         
  -3  -6   7         14.95         13.57         0.70 o                         
  -2  -6   7         69.25         76.35         1.91 o                         
  -1  -6   7         37.00         32.58         1.26 o                         
   0  -6   7         68.86         59.53         2.46 o                         
   1  -6   7         28.62         28.71         1.45 o                         
   2  -6   7         24.01         20.56         0.66 o                         
   3  -6   7         40.68         37.04         0.77 o                         
   4  -6   7         31.56         28.26         0.88 o                         
   5  -6   7          0.63          0.42         0.19 o                         
   6  -6   7          3.05          2.42         0.46 o                         
  -3  -5   7         17.71         15.10         0.83 o                         
  -2  -5   7        110.37        111.15         2.67 o                         
  -1  -5   7         31.98         31.93         1.57 o                         
   0  -5   7         39.74         46.16         2.03 o                         
   1  -5   7          8.08          7.74         0.70 o                         
   3  -5   7         73.85         62.66         1.77 o                         
   4  -5   7          4.46          3.03         0.20 o                         
   5  -5   7         80.15         85.00         2.06 o                         
   6  -5   7         16.07         17.90         0.63 o                         
   7  -5   7         18.84         19.57         0.91 o                         
  -4  -4   7         17.57         17.58         0.91 o                         
  -2  -4   7        103.79        111.44         4.05 o                         
  -1  -4   7         26.42         23.21         1.28 o                         
   0  -4   7          7.16         11.00         0.87 o                         
   1  -4   7         29.77         31.44         1.49 o                         
   4  -4   7          5.53          5.39         0.39 o                         
   5  -4   7         62.45         70.99         1.15 o                         
   6  -4   7         13.99         12.80         0.45 o                         
   7  -4   7         10.85         11.54         0.66 o                         
  -4  -3   7         34.97         39.75         1.61 o                         
  -3  -3   7          1.36          2.73         0.54 o                         
  -2  -3   7        114.69        118.89         4.26 o                         
  -1  -3   7         66.85         66.14         2.61 o                         
   0  -3   7         29.29         34.54         1.53 o                         
   1  -3   7        114.22        112.06         4.14 o                         
   4  -3   7         52.80         48.81         1.86 o                         
   5  -3   7         61.10         54.05         0.93 o                         
   6  -3   7          8.27          8.31         0.60 o                         
   7  -3   7         11.01         10.96         0.66 o                         
  -3  -2   7        129.99        128.90         4.63 o                         
  -2  -2   7         19.75         29.99         1.49 o                         
  -1  -2   7        201.31        194.42         6.54 o                         
   0  -2   7         96.80        104.95         3.81 o                         
   4  -2   7         44.77         43.31         1.65 o                         
   5  -2   7         52.95         52.55         1.19 o                         
   6  -2   7          8.65          8.80         0.32 o                         
   7  -2   7         11.49         14.06         0.74 o                         
  -3  -1   7        143.45        136.38         7.40 o                         
  -2  -1   7          1.35          2.69         0.79 o                         
  -1  -1   7        277.00        290.22        14.97 o                         
   4  -1   7         78.60         71.65         2.44 o                         
   5  -1   7         46.71         44.68         1.06 o                         
   6  -1   7         53.22         46.11         1.06 o                         
  -2   0   7        193.26        193.92        10.26 o                         
  -1   0   7        432.80        404.93        20.39 o                         
   0   0   7        168.44        161.86         8.98 o                         
   1   0   7        253.37        249.06        13.15 o                         
   4   0   7         38.63         38.93         1.53 o                         
   5   0   7         18.77         21.64         0.77 o                         
   6   0   7          6.30          5.13         0.33 o                         
  -1   1   7         15.54         14.11         1.78 o                         
   0   1   7         61.12         56.92         4.01 o                         
   3   1   7         62.90         58.53         2.11 o                         
   4   1   7         40.19         39.84         1.57 o                         
   5   1   7          0.76          0.58         0.25 o                         
   6   1   7          9.58         10.01         0.41 o                         
   2   2   7         12.51         14.23         0.87 o                         
   3   2   7         14.85         13.77         0.87 o                         
   4   2   7         41.23         38.35         1.45 o                         
   2   3   7          4.21          3.23         0.46 o                         
   3   3   7         23.81         27.63         1.20 o                         
   2   4   7          4.49          4.51         0.46 o                         
   3   4   7          6.87          6.87         0.50 o                         
   1   5   7         30.56         31.77         1.24 o                         
  -2  -8   8          3.66          3.31         0.29 o                         
  -1  -8   8          0.34          0.70         0.21 o                         
   0  -8   8         19.24         22.05         0.91 o                         
   1  -8   8          1.36          1.90         0.29 o                         
   4  -8   8          2.56          3.85         0.37 o                         
  -3  -7   8          2.10          2.23         0.29 o                         
  -2  -7   8          2.50          2.19         0.33 o                         
  -1  -7   8         12.73         11.50         0.70 o                         
   0  -7   8          7.08          5.92         0.50 o                         
   1  -7   8         10.34         10.47         0.54 o                         
   2  -7   8         51.73         53.40         1.57 o                         
   4  -7   8         17.39         17.68         0.61 o                         
   5  -7   8         21.54         22.00         0.67 o                         
  -3  -6   8          8.17          7.74         0.58 o                         
  -2  -6   8         26.41         22.50         1.03 o                         
  -1  -6   8         29.89         29.46         0.97 o                         
   0  -6   8         28.14         30.18         0.98 o                         
   1  -6   8          5.97          5.01         0.66 o                         
   2  -6   8         63.71         61.35         1.74 o                         
   3  -6   8         13.19         12.38         0.44 o                         
   4  -6   8         10.44         11.83         0.74 o                         
   5  -6   8         27.51         30.65         0.89 o                         
   6  -6   8          1.00          1.02         0.18 o                         
  -4  -5   8          2.12          4.51         0.46 o                         
  -3  -5   8          2.42          3.60         0.46 o                         
  -2  -5   8         12.99         12.14         0.58 o                         
  -1  -5   8         29.34         26.87         0.89 o                         
   0  -5   8          2.55          3.81         0.58 o                         
   3  -5   8         12.99         11.31         0.45 o                         
   4  -5   8         97.39        100.14         2.05 o                         
   5  -5   8          0.49          0.25         0.25 o                         
   6  -5   8          5.17          4.56         0.31 o                         
  -4  -4   8          0.95          0.66         0.29 o                         
  -3  -4   8         80.48         84.77         2.18 o                         
  -2  -4   8         86.29         89.72         3.47 o                         
  -1  -4   8          5.49          5.71         0.74 o                         
   0  -4   8        188.92        188.42         6.45 o                         
   1  -4   8        165.81        148.67         5.13 o                         
   3  -4   8         26.38         25.48         1.12 o                         
   4  -4   8         26.01         23.16         0.66 o                         
   5  -4   8         20.80         19.56         0.52 o                         
   6  -4   8         17.36         18.93         0.64 o                         
  -4  -3   8         16.95         16.22         0.91 o                         
  -3  -3   8          0.51          0.00         0.33 o                         
  -2  -3   8         13.16         11.09         0.91 o                         
  -1  -3   8        127.24        139.07         4.92 o                         
   0  -3   8         78.92         65.69         2.69 o                         
   3  -3   8        143.17        128.81         3.89 o                         
   4  -3   8         25.39         27.38         0.75 o                         
   5  -3   8          5.82          6.29         0.34 o                         
   6  -3   8         26.98         27.59         1.12 o                         
  -5  -2   8         10.72         10.92         0.83 o                         
  -3  -2   8         36.89         35.37         1.82 o                         
  -2  -2   8         93.15         78.68         3.14 o                         
  -1  -2   8        100.21        104.99         3.93 o                         
   0  -2   8         93.59         96.47         3.56 o                         
   3  -2   8         48.02         49.80         1.86 o                         
   4  -2   8         61.39         56.96         1.84 o                         
   5  -2   8         91.46         87.93         1.85 o                         
   6  -2   8          1.83          2.90         0.37 o                         
   3  -1   8         11.57          9.68         0.70 o                         
   4  -1   8         96.84        100.15         3.27 o                         
   5  -1   8          6.57          7.58         0.36 o                         
   6  -1   8         21.48         22.13         0.66 o                         
   2   0   8         10.50         10.67         0.70 o                         
   3   0   8         36.95         32.84         1.37 o                         
   4   0   8         33.57         32.39         1.37 o                         
   5   0   8         14.88         13.48         1.16 o                         
   6   0   8          0.20          0.29         0.12 o                         
   1   1   8         27.88         27.72         1.20 o                         
   2   1   8         13.26         13.11         0.83 o                         
   3   1   8         36.97         36.53         1.49 o                         
   4   1   8         34.70         33.42         1.32 o                         
   5   1   8          9.25          9.47         0.50 o                         
   1   2   8          8.92          8.77         0.70 o                         
   2   2   8         47.12         44.68         1.74 o                         
   3   2   8          4.55          6.29         0.58 o                         
   4   2   8         31.78         29.87         1.16 o                         
   1   3   8         11.90         10.55         0.74 o                         
   2   3   8          3.61          3.02         0.41 o                         
   3   3   8          5.33          4.05         0.41 o                         
   1   4   8          1.97          2.15         0.33 o                         
   2   4   8          2.71          2.52         0.33 o                         
  -1   5   8         12.77         14.40         0.70 o                         
  -1  -8   9          0.54          0.41         0.17 o                         
   0  -8   9         12.37         12.29         0.62 o                         
  -3  -7   9          3.34          3.72         0.33 o                         
  -2  -7   9          7.63          9.68         0.58 o                         
  -1  -7   9          4.90          6.87         0.50 o                         
   0  -7   9          1.66          2.65         0.37 o                         
   1  -7   9         13.76         14.11         0.58 o                         
   2  -7   9          8.03          8.56         0.46 o                         
   3  -7   9         13.01         15.02         0.50 o                         
   4  -7   9         21.10         20.19         0.87 o                         
  -4  -6   9          3.68          2.98         0.33 o                         
  -3  -6   9          7.80          8.69         0.58 o                         
  -2  -6   9          3.03          4.10         0.46 o                         
  -1  -6   9         23.28         22.05         1.03 o                         
   0  -6   9         81.48         80.13         2.69 o                         
   2  -6   9         47.12         41.78         1.28 o                         
   3  -6   9         69.16         74.87         2.07 o                         
   4  -6   9          3.45          4.26         0.41 o                         
   5  -6   9          1.29          1.28         0.25 o                         
  -4  -5   9         29.34         29.87         1.20 o                         
  -3  -5   9         21.01         22.42         0.99 o                         
  -2  -5   9         14.38         12.49         0.79 o                         
  -1  -5   9         11.03          8.90         0.60 o                         
   1  -5   9         24.46         23.21         1.28 o                         
   2  -5   9         15.20         18.33         0.83 o                         
   3  -5   9         29.20         31.41         0.82 o                         
   4  -5   9         14.35         13.33         0.48 o                         
   5  -5   9          5.80          5.38         0.50 o                         
  -4  -4   9          1.67          1.70         0.37 o                         
  -3  -4   9         11.01         10.34         0.79 o                         
  -2  -4   9         80.57         93.52         2.36 o                         
  -1  -4   9         39.91         43.01         1.28 o                         
   0  -4   9         34.18         36.77         1.82 o                         
   3  -4   9         19.93         20.36         0.83 o                         
   4  -4   9         41.24         40.04         0.96 o                         
   5  -4   9         25.53         27.18         0.64 o                         
   6  -4   9          1.15          0.66         0.21 o                         
  -5  -3   9          9.40         12.45         0.74 o                         
  -4  -3   9          7.17          6.54         0.62 o                         
  -3  -3   9         17.85         14.78         0.74 o                         
  -2  -3   9         44.91         44.82         1.36 o                         
  -1  -3   9         22.32         22.30         1.32 o                         
   0  -3   9          9.19          9.51         0.87 o                         
   2  -3   9         30.49         29.82         1.20 o                         
   3  -3   9         48.38         47.82         1.74 o                         
   4  -3   9         54.69         55.18         1.27 o                         
   5  -3   9          7.53          7.00         0.31 o                         
   6  -3   9          3.50          4.43         0.37 o                         
  -5  -2   9          2.22          2.61         0.46 o                         
  -3  -2   9         45.18         42.94         2.07 o                         
  -2  -2   9         13.72         13.36         1.08 o                         
  -1  -2   9         27.56         25.19         1.45 o                         
   0  -2   9         69.86         65.77         2.61 o                         
   2  -2   9         26.24         25.94         1.16 o                         
   3  -2   9          3.49          4.96         0.50 o                         
   4  -2   9         21.19         21.24         0.64 o                         
   5  -2   9          5.52          5.86         0.30 o                         
  -4  -1   9         45.38         41.49         2.11 o                         
   2  -1   9         65.78         55.31         1.94 o                         
   3  -1   9         38.02         41.37         1.61 o                         
   4  -1   9         12.61          9.97         0.66 o                         
   5  -1   9          5.19          4.86         0.29 o                         
   1   0   9         29.02         23.16         1.12 o                         
   2   0   9         92.83         82.28         2.73 o                         
   3   0   9          1.26          0.83         0.29 o                         
   4   0   9         10.15         10.71         0.70 o                         
   5   0   9         17.98         16.84         0.62 o                         
   1   1   9         16.19         15.31         0.87 o                         
   2   1   9         22.39         23.87         1.08 o                         
   3   1   9          8.00          8.23         0.62 o                         
   4   1   9         13.30         14.15         0.74 o                         
   0   2   9         33.76         30.73         1.28 o                         
   1   2   9          4.72          5.75         0.58 o                         
   2   2   9          5.18          5.58         0.54 o                         
   3   2   9         10.53         10.09         0.58 o                         
   0   3   9         10.55         10.38         0.66 o                         
   1   3   9          3.79          4.67         0.46 o                         
   2   3   9          2.74          3.76         0.37 o                         
  -2  -7  10          0.83          0.79         0.21 o                         
  -1  -7  10          5.58          5.75         0.41 o                         
   0  -7  10          7.17          7.32         0.50 o                         
   1  -7  10          8.95          9.60         0.46 o                         
   2  -7  10         13.54         15.93         0.58 o                         
  -3  -6  10          3.78          4.76         0.41 o                         
  -2  -6  10          1.22          1.94         0.33 o                         
  -1  -6  10         20.77         21.34         0.95 o                         
   2  -6  10         59.18         59.15         1.70 o                         
   3  -6  10          6.63          8.23         0.37 o                         
   4  -6  10          5.09          4.43         0.41 o                         
  -4  -5  10          6.17          8.27         0.54 o                         
  -3  -5  10          6.02          7.24         0.58 o                         
  -2  -5  10         17.90         20.35         0.99 o                         
  -1  -5  10         30.46         31.36         1.28 o                         
   2  -5  10         35.33         34.50         1.16 o                         
   3  -5  10         17.06         18.95         0.74 o                         
   4  -5  10         14.26         18.46         0.50 o                         
   5  -5  10          1.30          1.41         0.25 o                         
  -5  -4  10          1.12          0.83         0.25 o                         
  -4  -4  10         13.00         12.74         0.74 o                         
  -3  -4  10          3.91          4.26         0.50 o                         
  -2  -4  10          0.71          1.86         0.41 o                         
  -1  -4  10         10.37         10.18         0.58 o                         
   0  -4  10         23.14         25.11         1.41 o                         
   3  -4  10          6.87          7.14         0.38 o                         
   4  -4  10         18.33         18.24         0.53 o                         
   5  -4  10          5.64          5.09         0.41 o                         
  -5  -3  10          7.79          6.78         0.54 o                         
  -4  -3  10          3.34          2.81         0.46 o                         
  -3  -3  10         27.13         33.09         1.45 o                         
  -2  -3  10         42.73         41.90         1.70 o                         
  -1  -3  10          8.44          8.69         0.95 o                         
   0  -3  10         17.22         11.71         0.99 o                         
   3  -3  10         14.33         11.46         0.70 o                         
   4  -3  10          8.91          8.78         0.38 o                         
   5  -3  10          1.18          1.03         0.14 o                         
  -5  -2  10          0.25         -0.04         0.29 o                         
  -4  -2  10          4.71          4.10         0.50 o                         
  -2  -2  10          2.77          2.07         0.58 o                         
  -1  -2  10         57.82         52.25         2.40 o                         
   2  -2  10         61.76         59.98         2.07 o                         
   3  -2  10         39.40         39.79         1.49 o                         
   4  -2  10          0.79          1.64         0.23 o                         
   5  -2  10          3.33          3.24         0.23 o                         
  -2  -1  10         54.24         55.35         2.48 o                         
  -1  -1  10         44.12         37.60         1.90 o                         
   2  -1  10         18.38         16.01         0.87 o                         
   3  -1  10         29.59         28.58         1.20 o                         
   4  -1  10          2.36          3.65         0.31 o                         
   5  -1  10          4.07          4.51         0.29 o                         
   1   0  10         20.80         21.92         1.03 o                         
   2   0  10          7.99          7.65         0.62 o                         
   3   0  10          8.92         10.71         0.66 o                         
   4   0  10          9.89         10.26         0.58 o                         
   1   1  10          6.21          6.66         0.58 o                         
   2   1  10         18.31         18.90         0.87 o                         
   3   1  10         14.89         15.39         0.74 o                         
   1   2  10         14.00         15.14         0.79 o                         
   2   2  10         17.53         17.66         0.79 o                         
   0  -7  11          3.65          2.69         0.29 o                         
   1  -7  11          4.93          6.16         0.33 o                         
   2  -7  11          4.91          5.75         0.29 o                         
  -2  -6  11          1.22          2.44         0.29 o                         
  -1  -6  11          0.75          0.58         0.25 o                         
   1  -6  11          2.32          2.56         0.29 o                         
   2  -6  11         16.10         17.29         0.66 o                         
   3  -6  11         10.42         10.67         0.41 o                         
  -3  -5  11          8.23         11.00         0.62 o                         
  -2  -5  11          1.78          1.57         0.33 o                         
  -1  -5  11          4.42          6.62         0.54 o                         
   2  -5  11          0.12          0.00         0.21 o                         
   3  -5  11          9.67         10.80         0.50 o                         
   4  -5  11          0.52          0.21         0.08 o                         
  -4  -4  11         12.48         14.73         0.70 o                         
  -3  -4  11          6.15          7.36         0.58 o                         
  -2  -4  11          5.87          4.80         0.50 o                         
   3  -4  11          3.87          4.05         0.37 o                         
   4  -4  11         23.13         21.28         0.55 o                         
  -4  -3  11          1.14          0.91         0.33 o                         
  -3  -3  11          7.74          7.69         0.62 o                         
  -2  -3  11         32.87         32.84         1.37 o                         
   3  -3  11          0.37          0.21         0.15 o                         
   4  -3  11          2.96          3.35         0.23 o                         
  -5  -2  11          5.59          6.70         0.50 o                         
  -4  -2  11          0.05          0.37         0.29 o                         
  -3  -2  11          2.26          2.15         0.41 o                         
  -2  -2  11         14.22         15.06         0.91 o                         
   3  -2  11          0.57          0.41         0.25 o                         
   4  -2  11          5.63          5.80         0.28 o                         
  -5  -1  11          1.31          1.82         0.33 o                         
   2  -1  11          9.52          9.47         0.62 o                         
   3  -1  11         10.49         12.08         0.66 o                         
   4  -1  11          5.11          4.47         0.33 o                         
   2   0  11          6.93          7.28         0.54 o                         
   3   0  11          4.23          4.10         0.37 o                         
   2  -6  12          4.33          5.13         0.29 o                         
  -2  -5  12          4.64          6.20         0.46 o                         
   2  -5  12          8.97          9.72         0.46 o                         
   3  -5  12          8.08          7.20         0.33 o                         
  -3  -4  12          6.09          6.37         0.46 o                         
  -2  -4  12         10.40         11.21         0.62 o                         
   3  -4  12          7.99          8.15         0.41 o                         
  -3  -3  12         15.74         17.46         0.83 o                         
  -2  -3  12          7.52          6.33         0.54 o                         
  -4  -2  12          7.17          8.36         0.54 o                         
  -3  -2  12          5.67          6.00         0.54 o                         
  -3  -1  12          5.57          6.00         0.50 o                         
                                                                                
